# Supplementary material for: ﻿On the specific status of Scelimenaspicupennis and a new record of S.discalis from China with mitochondrial genome characterization (Orthoptera, Tetrigidae)
Source: Zookeys. 2023 Nov 28;1185:83–104. doi: 10.3897/zookeys.1185.110148 (PMC10698869; doi:10.3897/zookeys.1185.110148)
Supplement: XML Treatment for Scelimena [file zookeys.1185.110148-treatment1.xml]

<!DOCTYPE tp:taxon-treatment
  PUBLIC "-//TaxonX//DTD Taxonomic Treatment Publishing DTD v0 20100105//EN" "tax-treatment-NSO.dtd">
<tp:taxon-treatment xmlns:tp="http://www.plazi.org/taxpub"><tp:treatment-meta><kwd-group><label>Taxon classification</label><kwd>
              <named-content content-type="kingdom">Animalia</named-content>
            </kwd><kwd>
              <named-content content-type="order">Orthoptera</named-content>
            </kwd><kwd>
              <named-content content-type="family">Tetrigidae</named-content>
            </kwd></kwd-group><mixed-citation publication-type="journal"><person-group><name><surname>Qin</surname><given-names>Ying-Can</given-names></name><name><surname>Liu</surname><given-names>Jing</given-names></name><name><surname>Li</surname><given-names>Xiao-Dong</given-names></name><name><surname>Chen</surname><given-names>Ya-Zhen</given-names></name><name><surname>Deng</surname><given-names>Wei-An</given-names></name></person-group><article-title>﻿On the specific status of <italic><tp:taxon-name><tp:taxon-name-part taxon-name-part-type="genus" reg="Scelimena">Scelimena</tp:taxon-name-part><tp:taxon-name-part taxon-name-part-type="species" reg="spicupennis">spicupennis</tp:taxon-name-part></tp:taxon-name></italic> and a new record of <italic><tp:taxon-name><tp:taxon-name-part taxon-name-part-type="genus" reg="Scelimena">S.</tp:taxon-name-part><tp:taxon-name-part taxon-name-part-type="species" reg="discalis">discalis</tp:taxon-name-part></tp:taxon-name></italic> from China with mitochondrial genome characterization (<tp:taxon-name><tp:taxon-name-part taxon-name-part-type="order">Orthoptera</tp:taxon-name-part></tp:taxon-name>, <tp:taxon-name><tp:taxon-name-part taxon-name-part-type="family">Tetrigidae</tp:taxon-name-part></tp:taxon-name>)</article-title><source>Zookeys</source><day>28</day><month>11</month><year>2023</year><volume>1185</volume><fpage>83</fpage><lpage>104</lpage><pub-id pub-id-type="doi">10.3897/zookeys.1185.110148</pub-id></mixed-citation></tp:treatment-meta><tp:nomenclature><label>﻿Genus</label><tp:taxon-name>
            <object-id xmlns:xlink="http://www.w3.org/1999/xlink" content-type="arpha" xlink:type="simple">3531BB2A-90A9-5B2E-B33F-6BE4CB88B9AC</object-id>
            <tp:taxon-name-part taxon-name-part-type="genus" reg="Scelimena">Scelimena</tp:taxon-name-part>
          </tp:taxon-name><tp:taxon-authority>Serville, 1838</tp:taxon-authority><tp:nomenclature-citation-list><tp:nomenclature-citation><tp:taxon-name>
                <tp:taxon-name-part taxon-name-part-type="genus" reg="Scelimena">Scelimena</tp:taxon-name-part>
              </tp:taxon-name><comment>Serville, 1838: 762; <xref ref-type="bibr" rid="B4">Bolívar 1887</xref>: 215; <xref ref-type="bibr" rid="B22">Kirby 1890</xref>: 593; <xref ref-type="bibr" rid="B6">Brunner von Wattenwyl and Fea 1893</xref>: 103; <xref ref-type="bibr" rid="B16">Hancock 1907</xref>: 23; <xref ref-type="bibr" rid="B23">Kirby 1910</xref>: 12; <xref ref-type="bibr" rid="B24">Kirby 1914</xref>: 21; <xref ref-type="bibr" rid="B17">Hancock 1915</xref>: 64; <xref ref-type="bibr" rid="B14">Günther 1938b</xref>: 374; <xref ref-type="bibr" rid="B21">Kevan 1966</xref>: 377; <xref ref-type="bibr" rid="B37">Shishodia 1991</xref>: 16; <xref ref-type="bibr" rid="B3">Blackith 1992</xref>: 161; <xref ref-type="bibr" rid="B47">Yin et al. 1996</xref>: 908; <xref ref-type="bibr" rid="B33">Otte 1997</xref>: 88; <xref ref-type="bibr" rid="B19">Jiang and Zheng 1998</xref>: 282; <xref ref-type="bibr" rid="B28">Liang and Zheng 1998</xref>: 50; <xref ref-type="bibr" rid="B51">Zheng 2005</xref>: 54; <xref ref-type="bibr" rid="B29">Mahmood, et al. 2007</xref>: 1278; <xref ref-type="bibr" rid="B10">Deng et al. 2007</xref>: 46; <xref ref-type="bibr" rid="B42">Storozhenko and Dawwrueng 2015</xref>: 543; <xref ref-type="bibr" rid="B9">Deng 2016</xref>: 52; <xref ref-type="bibr" rid="B48">Zha et al. 2017</xref>: 372–382; <xref ref-type="bibr" rid="B46">Tumbrinck 2018</xref>: 39; <xref ref-type="bibr" rid="B30">Muhammad et al. 2018</xref>: 6; <xref ref-type="bibr" rid="B26">Lao et al. 2022</xref>: 321; <xref ref-type="bibr" rid="B39">Skejo et al. 2022</xref>: 9.</comment></tp:nomenclature-citation></tp:nomenclature-citation-list></tp:nomenclature><tp:treatment-sec sec-type="Links" id="SECID0EW3AE"><title>Links.</title><p><ext-link xmlns:xlink="http://www.w3.org/1999/xlink" xlink:href="http://orthoptera.speciesfile.org/Common/basic/Taxa.aspx?TaxonNameID=1101762" ext-link-type="uri" xlink:type="simple">http://orthoptera.speciesfile.org/Common/basic/Taxa.aspx?TaxonNameID=1101762</ext-link>.</p></tp:treatment-sec><tp:treatment-sec sec-type="type species" id="SECID0EB4AE"><title>Type species.</title><p><italic><tp:taxon-name><tp:taxon-name-part taxon-name-part-type="genus" reg="Scelimena">Scelimena</tp:taxon-name-part><tp:taxon-name-part taxon-name-part-type="species" reg="producta">producta</tp:taxon-name-part></tp:taxon-name></italic> Serville, 1838, by monotypy.</p></tp:treatment-sec><tp:treatment-sec sec-type="description" id="SECID0ES4AE"><title>Description and differential diagnosis.</title><p>Members of the genus <italic><tp:taxon-name><tp:taxon-name-part taxon-name-part-type="genus" reg="Scelimena">Scelimena</tp:taxon-name-part></tp:taxon-name></italic> have the following characteristics: hind tibiae and the first segment of hind tarsi strongly lamellate; head not exserted; vertex generally wider than or equal to width of the compound eye, a little oblique or inclined anteriorly, extend up to the eyes in front, slightly depressed anteriorly; lateral carinulae lower to the eyes, inclined anteriorly and reflexed laterally, front margin sub-transverse and lower; frontal costa bifurcate between the paired ocelli, narrowly sulcate between paired ocelli and a little widely forked between antennae; paired ocelli placed below the middle rather than on the inferior margin of eyes. Antennae filiform and located below the inferior margin of eyes, Eyes globular and elevated above the vertex. Pronotum transverse anteriorly, subulate posteriorly and extend beyond the apices of hind femora; dorsum rugose, granulose, small tubercles present on the anterior margin below the eyes and also in between, generally distinct tubercles present on the shoulders and lateral margins, sometimes raised linear callosities present on pronotal process; paranota with two projections; posterior angles of lateral lobes of pronotum with a strong spine projecting outwards with its apex more or less directed forwards. Elytra elongate, punctate, apex narrowly rounded. Wings extend up to the apex of pronotum; fore and middle femora elongate, lobate with serrulate margins; posterior femora elongate, crassate, inferior margin frequently dentate; pulvilli of the first segment of hind tarsi more or less equal in length.</p><p><italic><tp:taxon-name><tp:taxon-name-part taxon-name-part-type="genus" reg="Scelimena">Scelimena</tp:taxon-name-part></tp:taxon-name></italic> Serville, 1838 is morphologically similar to the genera <italic><tp:taxon-name><tp:taxon-name-part taxon-name-part-type="genus" reg="Euscelimena">Euscelimena</tp:taxon-name-part></tp:taxon-name></italic> Günther, 1938b, <italic><tp:taxon-name><tp:taxon-name-part taxon-name-part-type="genus" reg="Indoscelimena">Indoscelimena</tp:taxon-name-part></tp:taxon-name></italic> Günther, 1938b and <italic><tp:taxon-name><tp:taxon-name-part taxon-name-part-type="genus" reg="Paragavialidium">Paragavialidium</tp:taxon-name-part></tp:taxon-name></italic> Zheng, 1994, as well as to the genera <italic><tp:taxon-name><tp:taxon-name-part taxon-name-part-type="genus" reg="Paramphibotettix">Paramphibotettix</tp:taxon-name-part></tp:taxon-name></italic> Günther, 1938b and <italic><tp:taxon-name><tp:taxon-name-part taxon-name-part-type="genus" reg="Tagaloscelimena">Tagaloscelimena</tp:taxon-name-part></tp:taxon-name></italic> Günther, 1938b. <italic><tp:taxon-name><tp:taxon-name-part taxon-name-part-type="genus" reg="Euscelimena">Euscelimena</tp:taxon-name-part></tp:taxon-name></italic>, <italic><tp:taxon-name><tp:taxon-name-part taxon-name-part-type="genus" reg="Indoscelimena">Indoscelimena</tp:taxon-name-part></tp:taxon-name></italic>, <italic><tp:taxon-name><tp:taxon-name-part taxon-name-part-type="genus" reg="Paramphibotettix">Paramphibotettix</tp:taxon-name-part></tp:taxon-name></italic> and <italic><tp:taxon-name><tp:taxon-name-part taxon-name-part-type="genus" reg="Tagaloscelimena">Tagaloscelimena</tp:taxon-name-part></tp:taxon-name></italic> are <tp:taxon-name><tp:taxon-name-part taxon-name-part-type="tribe">Scelimenini</tp:taxon-name-part></tp:taxon-name>, while <italic><tp:taxon-name><tp:taxon-name-part taxon-name-part-type="genus" reg="Paragavialidium">Paragavialidium</tp:taxon-name-part></tp:taxon-name></italic> is <tp:taxon-name><tp:taxon-name-part taxon-name-part-type="tribe">Discotettigini</tp:taxon-name-part></tp:taxon-name>. In <italic><tp:taxon-name><tp:taxon-name-part taxon-name-part-type="genus" reg="Euscelimena">Euscelimena</tp:taxon-name-part></tp:taxon-name></italic>, lack of <abbrev xmlns:xlink="http://www.w3.org/1999/xlink" xlink:title="second frontolateral projections" id="ABBRID0EABAG" xlink:type="simple">FL2</abbrev>, dentate lower margin of the fore and middle femora. while in <italic><tp:taxon-name><tp:taxon-name-part taxon-name-part-type="genus" reg="Scelimena">Scelimena</tp:taxon-name-part></tp:taxon-name></italic>, <abbrev xmlns:xlink="http://www.w3.org/1999/xlink" xlink:title="second frontolateral projections" id="ABBRID0ELBAG" xlink:type="simple">FL2</abbrev> present on the anterior margin of pronotum below the eyes, the fore and middle femora lobate with serrulate margins. In <italic><tp:taxon-name><tp:taxon-name-part taxon-name-part-type="genus" reg="Indoscelimena">Indoscelimena</tp:taxon-name-part></tp:taxon-name></italic>, the first segment of hind tarsi is more or less expanded but not lamellated; tubercles weakly developed on the anterior margin below the eyes and in front of the median carina of pronotum, but these are absent on humeral angles and lateral carinae of pronotum. In <italic><tp:taxon-name><tp:taxon-name-part taxon-name-part-type="genus" reg="Scelimena">Scelimena</tp:taxon-name-part></tp:taxon-name></italic>, the first segment of hind tarsi with wide lamellar expansions; small tubercles present on the anterior margin of pronotum below the eyes, in front of the median carina of pronotum, on humeral angles and sometimes on the lateral carinae of pronotum also. In <italic><tp:taxon-name><tp:taxon-name-part taxon-name-part-type="genus" reg="Paragavialidium">Paragavialidium</tp:taxon-name-part></tp:taxon-name></italic>, <abbrev xmlns:xlink="http://www.w3.org/1999/xlink" xlink:title="frontomedial projection" id="ABBRID0EECAG" xlink:type="simple">FM</abbrev> forms a distinct projection and the humeral angles of the pronotum project outwards. In <italic><tp:taxon-name><tp:taxon-name-part taxon-name-part-type="genus" reg="Scelimena">Scelimena</tp:taxon-name-part></tp:taxon-name></italic>, <abbrev xmlns:xlink="http://www.w3.org/1999/xlink" xlink:title="frontomedial projection" id="ABBRID0EPCAG" xlink:type="simple">FM</abbrev> is unrecognizable (except in <italic><tp:taxon-name><tp:taxon-name-part taxon-name-part-type="genus" reg="Scelimena">S.</tp:taxon-name-part><tp:taxon-name-part taxon-name-part-type="species" reg="spicupennis">spicupennis</tp:taxon-name-part></tp:taxon-name></italic>), the humeral angles of the pronotum not project outwards. In <italic><tp:taxon-name><tp:taxon-name-part taxon-name-part-type="genus" reg="Paramphibotettix">Paramphibotettix</tp:taxon-name-part></tp:taxon-name></italic>, the first segment of hind tarsi is more or less expanded but not lamellated. while in <italic><tp:taxon-name><tp:taxon-name-part taxon-name-part-type="genus" reg="Scelimena">Scelimena</tp:taxon-name-part></tp:taxon-name></italic>, the first segment of hind tarsi with wide lamellar expansions. In <italic><tp:taxon-name><tp:taxon-name-part taxon-name-part-type="genus" reg="Tagaloscelimena">Tagaloscelimena</tp:taxon-name-part></tp:taxon-name></italic>, the first segment of hind tarsi with slightly wide lamellar expansions; narrow vertex, lack of <abbrev xmlns:xlink="http://www.w3.org/1999/xlink" xlink:title="second frontolateral projections" id="ABBRID0ETDAG" xlink:type="simple">FL2</abbrev>. In <italic><tp:taxon-name><tp:taxon-name-part taxon-name-part-type="genus" reg="Scelimena">Scelimena</tp:taxon-name-part></tp:taxon-name></italic>, the first segment of hind tarsi strongly lamellate, vertex generally wider than or equal to width of the compound eye, <abbrev xmlns:xlink="http://www.w3.org/1999/xlink" xlink:title="second frontolateral projections" id="ABBRID0E5DAG" xlink:type="simple">FL2</abbrev> present on the anterior margin of pronotum below the eyes.</p></tp:treatment-sec><tp:treatment-sec sec-type="Species composition" id="SECID0ECEAG"><title>Species composition.</title><p>There are 23 species distributed in the tropics and subtropics of India, Bangladesh, Myanmar, Thailand, Laos, Vietnam, China, Peninsular Malaysia, Sumatra, Borneo, Palawan Isl., Philippines, Java, East Sumba, Sulawesi, Flores, and New Guinea with adjacent small islands (<xref ref-type="bibr" rid="B30">Muhammad et al. 2018</xref>; <xref ref-type="bibr" rid="B8">Cigliano et al. 2022</xref>).</p></tp:treatment-sec><ref-list><ref id="B4"><mixed-citation xmlns:xlink="http://www.w3.org/1999/xlink" xlink:type="simple"><person-group><name name-style="western"><surname>Bolívar</surname><given-names>I</given-names></name></person-group> (<year>1887</year>) <article-title>Essai sur les Acridiens de la tribu des <tp:taxon-name><tp:taxon-name-part taxon-name-part-type="family">Tettigidae</tp:taxon-name-part></tp:taxon-name>.</article-title><source>Annales de la Societe entomologique de Belgique</source><volume>31</volume>: <fpage>173</fpage>–<lpage>313</lpage>.</mixed-citation></ref><ref id="B22"><mixed-citation xmlns:xlink="http://www.w3.org/1999/xlink" xlink:type="simple"><person-group><name name-style="western"><surname>Kirby</surname><given-names>WF</given-names></name></person-group> (<year>1890</year>) <article-title>Incecta, excepting <tp:taxon-name><tp:taxon-name-part taxon-name-part-type="order">Coleoptera</tp:taxon-name-part></tp:taxon-name>.</article-title> In: <person-group><name name-style="western"><surname>Ridley</surname><given-names>HN</given-names></name></person-group> (<role>Ed.</role>) <issue-title>Notes on the zoology of Fernando Noronha.</issue-title><source>Zoological Journal of the Linnean Society</source><volume>20</volume>: <fpage>530</fpage>–<lpage>548</lpage>.</mixed-citation></ref><ref id="B6"><mixed-citation xmlns:xlink="http://www.w3.org/1999/xlink" xlink:type="simple"><person-group><name name-style="western"><surname>Brunner von Wattenwyl</surname><given-names>K</given-names></name><name name-style="western"><surname>Fea</surname><given-names>L</given-names></name></person-group> (<year>1893</year>) <article-title>Révision du système des Orthoptères et description des espèces rapportées par M. Leonardo Fea de Birmanie.</article-title><source>Annali del Museo Civico di Storia Naturale di Genova</source><volume>13</volume>(<issue>33</issue>): <fpage>1</fpage>–<lpage>230</lpage>. <ext-link xlink:href="10.5962/bhl.title.5121" ext-link-type="doi" xlink:type="simple">https://doi.org/10.5962/bhl.title.5121</ext-link></mixed-citation></ref><ref id="B16"><mixed-citation xmlns:xlink="http://www.w3.org/1999/xlink" xlink:type="simple"><person-group><name name-style="western"><surname>Hancock</surname><given-names>JL</given-names></name></person-group> (<year>1907</year>) <article-title><tp:taxon-name><tp:taxon-name-part taxon-name-part-type="order">Orthoptera</tp:taxon-name-part></tp:taxon-name> Fam. <tp:taxon-name><tp:taxon-name-part taxon-name-part-type="family">Acridiidae</tp:taxon-name-part></tp:taxon-name>. Subfam. <tp:taxon-name><tp:taxon-name-part taxon-name-part-type="subfamily">Tetriginae</tp:taxon-name-part></tp:taxon-name>.</article-title><source>Genera Insectorum</source><volume>48</volume>: <fpage>1</fpage>–<lpage>79</lpage>. [4 pls]</mixed-citation></ref><ref id="B23"><mixed-citation xmlns:xlink="http://www.w3.org/1999/xlink" xlink:type="simple"><person-group><name name-style="western"><surname>Kirby</surname><given-names>WF</given-names></name></person-group> (<year>1910</year>) <source>A Synonymic Catalogue of <tp:taxon-name><tp:taxon-name-part taxon-name-part-type="order">Orthoptera</tp:taxon-name-part></tp:taxon-name> (<tp:taxon-name><tp:taxon-name-part taxon-name-part-type="order">Orthoptera</tp:taxon-name-part></tp:taxon-name><tp:taxon-name><tp:taxon-name-part taxon-name-part-type="order">Saltatoria</tp:taxon-name-part></tp:taxon-name>, <tp:taxon-name><tp:taxon-name-part taxon-name-part-type="family">Locustidae</tp:taxon-name-part></tp:taxon-name> vel <tp:taxon-name><tp:taxon-name-part taxon-name-part-type="family">Acridiidae</tp:taxon-name-part></tp:taxon-name>).</source><publisher-name>The Trustees of the British Museum</publisher-name>, <publisher-loc>London</publisher-loc>, <size units="page">674 pp</size>.</mixed-citation></ref><ref id="B24"><mixed-citation xmlns:xlink="http://www.w3.org/1999/xlink" xlink:type="simple"><person-group><name name-style="western"><surname>Kirby</surname><given-names>WF</given-names></name></person-group> (<year>1914</year>) <article-title><tp:taxon-name><tp:taxon-name-part taxon-name-part-type="order">Orthoptera</tp:taxon-name-part></tp:taxon-name> (<tp:taxon-name><tp:taxon-name-part taxon-name-part-type="family">Acridiidae</tp:taxon-name-part></tp:taxon-name>).</article-title> In: <person-group><name name-style="western"><surname>Shipley</surname><given-names>A</given-names></name></person-group> (<role>Ed.</role>) <issue-title>The Fauna of British India, Including Ceylon and Burma.</issue-title><source>Friedländer &amp; Sohn, Berlin</source>, <fpage>1</fpage>–<lpage>176</lpage>. <ext-link xlink:href="10.5962/bhl.title.109305" ext-link-type="doi" xlink:type="simple">https://doi.org/10.5962/bhl.title.109305</ext-link></mixed-citation></ref><ref id="B17"><mixed-citation xmlns:xlink="http://www.w3.org/1999/xlink" xlink:type="simple"><person-group><name name-style="western"><surname>Hancock</surname><given-names>JL</given-names></name></person-group> (<year>1915</year>) <article-title>V. Indian <tp:taxon-name><tp:taxon-name-part taxon-name-part-type="subfamily">Tetriginae</tp:taxon-name-part></tp:taxon-name> (<tp:taxon-name><tp:taxon-name-part taxon-name-part-type="subfamily">Acrydiinae</tp:taxon-name-part></tp:taxon-name>).</article-title><source>Records of the Indian Museum</source><volume>11</volume>(<issue>1</issue>): <fpage>55</fpage>–<lpage>137</lpage>. <ext-link xlink:href="10.26515/rzsi/v11/i1/1915/163610" ext-link-type="doi" xlink:type="simple">https://doi.org/10.26515/rzsi/v11/i1/1915/163610</ext-link></mixed-citation></ref><ref id="B14"><mixed-citation xmlns:xlink="http://www.w3.org/1999/xlink" xlink:type="simple"><person-group><name name-style="western"><surname>Günther</surname><given-names>K</given-names></name></person-group> (<year>1938b</year>) <article-title>Revision der <tp:taxon-name><tp:taxon-name-part taxon-name-part-type="subfamily">Acrydiinae</tp:taxon-name-part></tp:taxon-name>, I. Sectiones Tripetalocerae, Discotettigiae, Lophotettigiae, Cleostrateae, <tp:taxon-name><tp:taxon-name-part taxon-name-part-type="family">Bufonidae</tp:taxon-name-part></tp:taxon-name>, Cladonotae, Scelimenae verae.</article-title><source>Mitteilungen aus dem Zoologischen Museum in Berlin</source><volume>23</volume>: <fpage>299</fpage>–<lpage>437</lpage>.</mixed-citation></ref><ref id="B21"><mixed-citation xmlns:xlink="http://www.w3.org/1999/xlink" xlink:type="simple"><person-group><name name-style="western"><surname>Kevan</surname><given-names>DKM</given-names></name></person-group> (<year>1966</year>) <article-title>Some <tp:taxon-name><tp:taxon-name-part taxon-name-part-type="order">Orthoptera</tp:taxon-name-part></tp:taxon-name>-<tp:taxon-name><tp:taxon-name-part taxon-name-part-type="suborder">Caelifera</tp:taxon-name-part></tp:taxon-name> from the Philippine, Bismarck and Solomon Islands, with a few interesting records from New Guinea and the Moluccas.</article-title><source>Entomologiske Meddelelser</source><volume>34</volume>: <fpage>375</fpage>–<lpage>420</lpage>. [3 pls]</mixed-citation></ref><ref id="B37"><mixed-citation xmlns:xlink="http://www.w3.org/1999/xlink" xlink:type="simple"><person-group><name name-style="western"><surname>Shishodia</surname><given-names>MS</given-names></name></person-group> (<year>1991</year>) <article-title>Taxonomy and zoogeography of the <tp:taxon-name><tp:taxon-name-part taxon-name-part-type="family">Tetrigidae</tp:taxon-name-part></tp:taxon-name> (<tp:taxon-name><tp:taxon-name-part taxon-name-part-type="order">Orthoptera</tp:taxon-name-part></tp:taxon-name>: <tp:taxon-name><tp:taxon-name-part taxon-name-part-type="superfamily">Tetrigoidea</tp:taxon-name-part></tp:taxon-name>) of north eastern India.</article-title><source>Records of the Zoological Survey of India, Miscellaneous Publication, Occasional Paper</source><volume>140</volume>: <fpage>1</fpage>–<lpage>204</lpage>.</mixed-citation></ref><ref id="B3"><mixed-citation xmlns:xlink="http://www.w3.org/1999/xlink" xlink:type="simple"><person-group><name name-style="western"><surname>Blackith</surname><given-names>RE</given-names></name></person-group> (<year>1992</year>) <source>The <tp:taxon-name><tp:taxon-name-part taxon-name-part-type="family">Tetrigidae</tp:taxon-name-part></tp:taxon-name> (<tp:taxon-name><tp:taxon-name-part taxon-name-part-type="class">Insecta</tp:taxon-name-part></tp:taxon-name>: <tp:taxon-name><tp:taxon-name-part taxon-name-part-type="order">Orthoptera</tp:taxon-name-part></tp:taxon-name>) of South-East Asia.</source><publisher-name>‘Rockbottom’</publisher-name>, <publisher-loc>Japaga and Ashford Co., Wicklow</publisher-loc>, <size units="page">248 pp</size>.</mixed-citation></ref><ref id="B47"><mixed-citation xmlns:xlink="http://www.w3.org/1999/xlink" xlink:type="simple"><person-group><name name-style="western"><surname>Yin</surname><given-names>XC</given-names></name><name name-style="western"><surname>Shi</surname><given-names>J</given-names></name><name name-style="western"><surname>Yin</surname><given-names>Z</given-names></name></person-group> (<year>1996</year>) <source>Synonymic Catalogue of Grasshoppers and their Allies of the World (<tp:taxon-name><tp:taxon-name-part taxon-name-part-type="order">Orthoptera</tp:taxon-name-part></tp:taxon-name>: <tp:taxon-name><tp:taxon-name-part taxon-name-part-type="suborder">Caelifera</tp:taxon-name-part></tp:taxon-name>).</source><publisher-name>China Forestry Publishing Hous</publisher-name>, <publisher-loc>Beijing</publisher-loc>, <size units="page">1266 pp</size>.</mixed-citation></ref><ref id="B33"><mixed-citation xmlns:xlink="http://www.w3.org/1999/xlink" xlink:type="simple"><person-group><name name-style="western"><surname>Otte</surname><given-names>D</given-names></name></person-group> (<year>1997</year>) <tp:taxon-name><tp:taxon-name-part taxon-name-part-type="superfamily">Tetrigoidea</tp:taxon-name-part></tp:taxon-name> and <tp:taxon-name><tp:taxon-name-part taxon-name-part-type="superfamily">Tridactyloidea</tp:taxon-name-part></tp:taxon-name> (<tp:taxon-name><tp:taxon-name-part taxon-name-part-type="order">Orthoptera</tp:taxon-name-part></tp:taxon-name>: <tp:taxon-name><tp:taxon-name-part taxon-name-part-type="suborder">Caelifera</tp:taxon-name-part></tp:taxon-name>) and Addenda to OSF Vols 1–5. <tp:taxon-name><tp:taxon-name-part taxon-name-part-type="order">Orthoptera</tp:taxon-name-part></tp:taxon-name> Species File 6. The Orthopterists’ Society and The Academy of Natural Sciences of Philadelphia, 1–261.</mixed-citation></ref><ref id="B19"><mixed-citation xmlns:xlink="http://www.w3.org/1999/xlink" xlink:type="simple"><person-group><name name-style="western"><surname>Jiang</surname><given-names>GF</given-names></name><name name-style="western"><surname>Zheng</surname><given-names>ZM</given-names></name></person-group> (<year>1998</year>) <source>Grasshoppers and Locusts from Guangxi.</source><publisher-name>Guangxi Normal University Press</publisher-name>, <publisher-loc>Guilin</publisher-loc>, <size units="page">390 pp</size>.</mixed-citation></ref><ref id="B28"><mixed-citation xmlns:xlink="http://www.w3.org/1999/xlink" xlink:type="simple"><person-group><name name-style="western"><surname>Liang</surname><given-names>GQ</given-names></name><name name-style="western"><surname>Zheng</surname><given-names>ZM</given-names></name></person-group> (<year>1998</year>) <source>Fauna Sinica, <tp:taxon-name><tp:taxon-name-part taxon-name-part-type="class">Insecta</tp:taxon-name-part></tp:taxon-name>. Volume 12. <tp:taxon-name><tp:taxon-name-part taxon-name-part-type="order">Orthoptera</tp:taxon-name-part></tp:taxon-name>, <tp:taxon-name><tp:taxon-name-part taxon-name-part-type="superfamily">Tetrigoidea</tp:taxon-name-part></tp:taxon-name>.</source><publisher-name>Science Press</publisher-name>, <publisher-loc>Beijing</publisher-loc>, <size units="page">278 pp</size>.</mixed-citation></ref><ref id="B51"><mixed-citation xmlns:xlink="http://www.w3.org/1999/xlink" xlink:type="simple"><person-group><name name-style="western"><surname>Zheng</surname><given-names>ZM</given-names></name></person-group> (<year>2005</year>) <source>Fauna of the <tp:taxon-name><tp:taxon-name-part taxon-name-part-type="superfamily">Tetrigoidea</tp:taxon-name-part></tp:taxon-name> from Western China.</source><publisher-name>Science Press</publisher-name>, <publisher-loc>Beijing</publisher-loc>, <size units="page">501 pp</size>.</mixed-citation></ref><ref id="B29"><mixed-citation xmlns:xlink="http://www.w3.org/1999/xlink" xlink:type="simple"><person-group><name name-style="western"><surname>Mahmood</surname><given-names>K</given-names></name><name name-style="western"><surname>Idris</surname><given-names>AB</given-names></name><name name-style="western"><surname>Salmah</surname><given-names>Y</given-names></name></person-group> (<year>2007</year>) <article-title><tp:taxon-name><tp:taxon-name-part taxon-name-part-type="family">Tetrigidae</tp:taxon-name-part></tp:taxon-name> (<tp:taxon-name><tp:taxon-name-part taxon-name-part-type="order">Orthoptera</tp:taxon-name-part></tp:taxon-name>: <tp:taxon-name><tp:taxon-name-part taxon-name-part-type="superfamily">Tetrigoidea</tp:taxon-name-part></tp:taxon-name>) from Malaysia with the description of six new species.</article-title><source>Acta Entomologica Sinica</source><volume>50</volume>(<issue>12</issue>): <fpage>1272</fpage>–<lpage>1284</lpage>.</mixed-citation></ref><ref id="B10"><mixed-citation xmlns:xlink="http://www.w3.org/1999/xlink" xlink:type="simple"><person-group><name name-style="western"><surname>Deng</surname><given-names>WA</given-names></name><name name-style="western"><surname>Zheng</surname><given-names>ZM</given-names></name><name name-style="western"><surname>Wei</surname><given-names>SZ</given-names></name></person-group> (<year>2007</year>) <source>Fauna of <tp:taxon-name><tp:taxon-name-part taxon-name-part-type="superfamily">Tetrigoidea</tp:taxon-name-part></tp:taxon-name> from Yunnan and Guangxi.</source><publisher-name>Science and Technology Press</publisher-name>, <publisher-loc>Nanning</publisher-loc>, <size units="page">458 pp</size>.</mixed-citation></ref><ref id="B42"><mixed-citation xmlns:xlink="http://www.w3.org/1999/xlink" xlink:type="simple"><person-group><name name-style="western"><surname>Storozhenko</surname><given-names>SY</given-names></name><name name-style="western"><surname>Dawwrueng</surname><given-names>P</given-names></name></person-group> (<year>2015</year>) <article-title>New and little-known pygmy grasshoppers (<tp:taxon-name><tp:taxon-name-part taxon-name-part-type="order">Orthoptera</tp:taxon-name-part></tp:taxon-name>: <tp:taxon-name><tp:taxon-name-part taxon-name-part-type="family">Tetrigidae</tp:taxon-name-part></tp:taxon-name>) from Thailand.</article-title><source>Zootaxa</source><volume>4052</volume>(<issue>5</issue>): <fpage>527</fpage>–<lpage>554</lpage>. <ext-link xlink:href="10.11646/zootaxa.4052.5.2" ext-link-type="doi" xlink:type="simple">https://doi.org/10.11646/zootaxa.4052.5.2</ext-link></mixed-citation></ref><ref id="B9"><mixed-citation xmlns:xlink="http://www.w3.org/1999/xlink" xlink:type="simple"><person-group><name name-style="western"><surname>Deng</surname><given-names>WA</given-names></name></person-group> (<year>2016</year>) <source>Taxonomic study of <tp:taxon-name><tp:taxon-name-part taxon-name-part-type="superfamily">Tetrigoidea</tp:taxon-name-part></tp:taxon-name> from China.</source><publisher-name>Huazhong Agricultural University</publisher-name>, <publisher-loc>Ph.D. Dissertation</publisher-loc>, <size units="page">341 pp</size>.</mixed-citation></ref><ref id="B48"><mixed-citation xmlns:xlink="http://www.w3.org/1999/xlink" xlink:type="simple"><person-group><name name-style="western"><surname>Zha</surname><given-names>L</given-names></name><name name-style="western"><surname>Yu</surname><given-names>F</given-names></name><name name-style="western"><surname>Boonmee</surname><given-names>S</given-names></name><name name-style="western"><surname>Eungwanichayapant</surname><given-names>PD</given-names></name><name name-style="western"><surname>Wen</surname><given-names>T</given-names></name></person-group> (<year>2017</year>) <article-title>A new species of the genus <italic><tp:taxon-name><tp:taxon-name-part taxon-name-part-type="genus">Scelimena</tp:taxon-name-part></tp:taxon-name></italic> (<tp:taxon-name><tp:taxon-name-part taxon-name-part-type="order">Orthoptera</tp:taxon-name-part></tp:taxon-name>: <tp:taxon-name><tp:taxon-name-part taxon-name-part-type="family">Tetrigidae</tp:taxon-name-part></tp:taxon-name>) in Thailand and notes on its biology and ecology.</article-title><source>Entomological News</source><volume>126</volume>(<issue>5</issue>): <fpage>372</fpage>–<lpage>382</lpage>. <ext-link xlink:href="10.3157/021.126.0505" ext-link-type="doi" xlink:type="simple">https://doi.org/10.3157/021.126.0505</ext-link></mixed-citation></ref><ref id="B46"><mixed-citation xmlns:xlink="http://www.w3.org/1999/xlink" xlink:type="simple"><person-group><name name-style="western"><surname>Tumbrinck</surname><given-names>J</given-names></name></person-group> (<year>2018</year>) <article-title>A new species of <italic><tp:taxon-name><tp:taxon-name-part taxon-name-part-type="genus">Thoradonta</tp:taxon-name-part></tp:taxon-name></italic> from New Guinea with some remarks on other <tp:taxon-name><tp:taxon-name-part taxon-name-part-type="family">Tetrigidae</tp:taxon-name-part></tp:taxon-name> (<tp:taxon-name><tp:taxon-name-part taxon-name-part-type="order">Orthoptera</tp:taxon-name-part></tp:taxon-name>) taxa from Indo-Australia.</article-title><source>Suara Serangga Papua</source><volume>11</volume>(<issue>1</issue>): <fpage>27</fpage>–<lpage>46</lpage>. <ext-link xlink:href="10.19269/sugapa2018.11(1).05" ext-link-type="doi" xlink:type="simple">https://doi.org/10.19269/sugapa2018.11(1).05</ext-link> [SUGAPA digital]</mixed-citation></ref><ref id="B30"><mixed-citation xmlns:xlink="http://www.w3.org/1999/xlink" xlink:type="simple"><person-group><name name-style="western"><surname>Muhammad</surname><given-names>AA</given-names></name><name name-style="western"><surname>Tan</surname><given-names>MK</given-names></name><name name-style="western"><surname>Abdullah</surname><given-names>NA</given-names></name><name name-style="western"><surname>Azirun</surname><given-names>MS</given-names></name><name name-style="western"><surname>Bhaskar</surname><given-names>D</given-names></name><name name-style="western"><surname>Skejo</surname><given-names>J</given-names></name></person-group> (<year>2018</year>) <article-title>An annotated catalogue of the pygmy grasshoppers of the tribe <tp:taxon-name><tp:taxon-name-part taxon-name-part-type="tribe">Scelimenini</tp:taxon-name-part></tp:taxon-name> Bolívar, 1887 (<tp:taxon-name><tp:taxon-name-part taxon-name-part-type="order">Orthoptera</tp:taxon-name-part></tp:taxon-name>: <tp:taxon-name><tp:taxon-name-part taxon-name-part-type="family">Tetrigidae</tp:taxon-name-part></tp:taxon-name>) with two new <italic><tp:taxon-name><tp:taxon-name-part taxon-name-part-type="genus">Scelimena</tp:taxon-name-part></tp:taxon-name></italic> species from the Malay Peninsula and Sumatra.</article-title><source>Zootaxa</source><volume>4485</volume>(<issue>1</issue>): <fpage>1</fpage>–<lpage>70</lpage>. <ext-link xlink:href="10.11646/zootaxa.4485.1.1" ext-link-type="doi" xlink:type="simple">https://doi.org/10.11646/zootaxa.4485.1.1</ext-link></mixed-citation></ref><ref id="B26"><mixed-citation xmlns:xlink="http://www.w3.org/1999/xlink" xlink:type="simple"><person-group><name name-style="western"><surname>Lao</surname><given-names>CY</given-names></name><name name-style="western"><surname>Kasalo</surname><given-names>N</given-names></name><name name-style="western"><surname>Gao</surname><given-names>F</given-names></name><name name-style="western"><surname>Deng</surname><given-names>WA</given-names></name><name name-style="western"><surname>Skejo</surname><given-names>J</given-names></name></person-group> (<year>2022</year>) <article-title>Review of the Chinese species of the genus <italic><tp:taxon-name><tp:taxon-name-part taxon-name-part-type="genus">Scelimena</tp:taxon-name-part></tp:taxon-name></italic> Serville, 1838 (<tp:taxon-name><tp:taxon-name-part taxon-name-part-type="family">Tetrigidae</tp:taxon-name-part></tp:taxon-name>: <tp:taxon-name><tp:taxon-name-part taxon-name-part-type="subfamily">Scelimeninae</tp:taxon-name-part></tp:taxon-name>: <tp:taxon-name><tp:taxon-name-part taxon-name-part-type="tribe">Scelimenini</tp:taxon-name-part></tp:taxon-name>).</article-title><source>Zootaxa</source><volume>5200</volume>(<issue>4</issue>): <fpage>321</fpage>–<lpage>343</lpage>. <ext-link xlink:href="10.11646/zootaxa.5200.4.2" ext-link-type="doi" xlink:type="simple">https://doi.org/10.11646/zootaxa.5200.4.2</ext-link></mixed-citation></ref><ref id="B39"><mixed-citation xmlns:xlink="http://www.w3.org/1999/xlink" xlink:type="simple"><person-group><name name-style="western"><surname>Skejo</surname><given-names>J</given-names></name><name name-style="western"><surname>Pushkar</surname><given-names>TI</given-names></name><name name-style="western"><surname>Kasalo</surname><given-names>N</given-names></name><name name-style="western"><surname>Pavlović</surname><given-names>M</given-names></name><name name-style="western"><surname>Deranja</surname><given-names>M</given-names></name><name name-style="western"><surname>Adžić</surname><given-names>K</given-names></name><name name-style="western"><surname>Tan</surname><given-names>MK</given-names></name><name name-style="western"><surname>Rebrina</surname><given-names>F</given-names></name><name name-style="western"><surname>Muhammad</surname><given-names>AA</given-names></name><name name-style="western"><surname>Abdullah</surname><given-names>NA</given-names></name><name name-style="western"><surname>Japir</surname><given-names>R</given-names></name><name name-style="western"><surname>Chung</surname><given-names>AYC</given-names></name><name name-style="western"><surname>Tumbrinck</surname><given-names>J</given-names></name></person-group> (<year>2022</year>) <article-title>Spiky pygmy devils: revision of the genus <italic><tp:taxon-name><tp:taxon-name-part taxon-name-part-type="genus">Discotettix</tp:taxon-name-part></tp:taxon-name></italic> (<tp:taxon-name><tp:taxon-name-part taxon-name-part-type="order">Orthoptera</tp:taxon-name-part></tp:taxon-name>: <tp:taxon-name><tp:taxon-name-part taxon-name-part-type="family">Tetrigidae</tp:taxon-name-part></tp:taxon-name>) and synonymy of <tp:taxon-name><tp:taxon-name-part taxon-name-part-type="subfamily">Discotettiginae</tp:taxon-name-part></tp:taxon-name> with <tp:taxon-name><tp:taxon-name-part taxon-name-part-type="subfamily">Scelimeninae</tp:taxon-name-part></tp:taxon-name>.</article-title><source>Zootaxa</source><volume>5217</volume>(<issue>1</issue>): <fpage>1</fpage>–<lpage>64</lpage>. <ext-link xlink:href="10.11646/zootaxa.5217.1.1" ext-link-type="doi" xlink:type="simple">https://doi.org/10.11646/zootaxa.5217.1.1</ext-link></mixed-citation></ref><ref id="B8"><mixed-citation xmlns:xlink="http://www.w3.org/1999/xlink" xlink:type="simple"><person-group><name name-style="western"><surname>Cigliano</surname><given-names>MM</given-names></name><name name-style="western"><surname>Braun</surname><given-names>H</given-names></name><name name-style="western"><surname>Eades</surname><given-names>DC</given-names></name><name name-style="western"><surname>Otte</surname><given-names>D</given-names></name></person-group> (<year>2022</year>) <tp:taxon-name><tp:taxon-name-part taxon-name-part-type="order">Orthoptera</tp:taxon-name-part></tp:taxon-name> Species File Online. Version 5.0/5.0. <ext-link xlink:href="http://Orthoptera.SpeciesFile.org" ext-link-type="uri" xlink:type="simple">http://Orthoptera.SpeciesFile.org</ext-link> [Accessed 18 December 2022]</mixed-citation></ref></ref-list></tp:taxon-treatment>
