# Supplementary material for: ﻿On the specific status of Scelimenaspicupennis and a new record of S.discalis from China with mitochondrial genome characterization (Orthoptera, Tetrigidae)
Source: Zookeys. 2023 Nov 28;1185:83–104. doi: 10.3897/zookeys.1185.110148 (PMC10698869; doi:10.3897/zookeys.1185.110148)
Supplement: XML Treatment for Scelimena discalis [file zookeys.1185.110148-treatment2.xml]

<!DOCTYPE tp:taxon-treatment
  PUBLIC "-//TaxonX//DTD Taxonomic Treatment Publishing DTD v0 20100105//EN" "tax-treatment-NSO.dtd">
<tp:taxon-treatment xmlns:tp="http://www.plazi.org/taxpub"><tp:treatment-meta><kwd-group><label>Taxon classification</label><kwd>
              <named-content content-type="kingdom">Animalia</named-content>
            </kwd><kwd>
              <named-content content-type="order">Orthoptera</named-content>
            </kwd><kwd>
              <named-content content-type="family">Tetrigidae</named-content>
            </kwd></kwd-group><mixed-citation publication-type="journal"><person-group><name><surname>Qin</surname><given-names>Ying-Can</given-names></name><name><surname>Liu</surname><given-names>Jing</given-names></name><name><surname>Li</surname><given-names>Xiao-Dong</given-names></name><name><surname>Chen</surname><given-names>Ya-Zhen</given-names></name><name><surname>Deng</surname><given-names>Wei-An</given-names></name></person-group><article-title>﻿On the specific status of <italic><tp:taxon-name><tp:taxon-name-part taxon-name-part-type="genus" reg="Scelimena">Scelimena</tp:taxon-name-part><tp:taxon-name-part taxon-name-part-type="species" reg="spicupennis">spicupennis</tp:taxon-name-part></tp:taxon-name></italic> and a new record of <italic><tp:taxon-name><tp:taxon-name-part taxon-name-part-type="genus" reg="Scelimena">S.</tp:taxon-name-part><tp:taxon-name-part taxon-name-part-type="species" reg="discalis">discalis</tp:taxon-name-part></tp:taxon-name></italic> from China with mitochondrial genome characterization (<tp:taxon-name><tp:taxon-name-part taxon-name-part-type="order">Orthoptera</tp:taxon-name-part></tp:taxon-name>, <tp:taxon-name><tp:taxon-name-part taxon-name-part-type="family">Tetrigidae</tp:taxon-name-part></tp:taxon-name>)</article-title><source>Zookeys</source><day>28</day><month>11</month><year>2023</year><volume>1185</volume><fpage>83</fpage><lpage>104</lpage><pub-id pub-id-type="doi">10.3897/zookeys.1185.110148</pub-id></mixed-citation></tp:treatment-meta><tp:nomenclature><label>﻿</label><tp:taxon-name>
            <object-id xmlns:xlink="http://www.w3.org/1999/xlink" content-type="arpha" xlink:type="simple">41187AD6-2240-547A-AAD7-0F10B8D932BB</object-id>
            <tp:taxon-name-part taxon-name-part-type="genus" reg="Scelimena">Scelimena</tp:taxon-name-part>
            <tp:taxon-name-part taxon-name-part-type="species" reg="discalis">discalis</tp:taxon-name-part>
          </tp:taxon-name><tp:taxon-authority>(Hancock, 1915)</tp:taxon-authority><xref ref-type="fig" rid="F1">Figs 1</xref><xref ref-type="fig" rid="F2">, 2</xref><xref ref-type="fig" rid="F3">, 3</xref><tp:nomenclature-citation-list><tp:nomenclature-citation><tp:taxon-name>
                <tp:taxon-name-part taxon-name-part-type="genus" reg="Eugavialidium">Eugavialidium</tp:taxon-name-part>
                <tp:taxon-name-part taxon-name-part-type="species" reg="discalis">discalis</tp:taxon-name-part>
              </tp:taxon-name><comment>Hancock, 1915: 71; Fletcher, 1921: 7.</comment></tp:nomenclature-citation><tp:nomenclature-citation><tp:taxon-name>
                <tp:taxon-name-part taxon-name-part-type="genus" reg="Scelimena">Scelimena</tp:taxon-name-part>
                <tp:taxon-name-part taxon-name-part-type="species" reg="discalis">discalis</tp:taxon-name-part>
              </tp:taxon-name><comment>(Hancock, 1915): <xref ref-type="bibr" rid="B14">Günther 1938b</xref>: 374; <xref ref-type="bibr" rid="B41">Steinmann 1970</xref>: 222; <xref ref-type="bibr" rid="B37">Shishodia 1991</xref>: 18; <xref ref-type="bibr" rid="B3">Blackith 1992</xref>: 162; <xref ref-type="bibr" rid="B42">Storozhenko and Dawwrueng 2015</xref>: 546; <xref ref-type="bibr" rid="B48">Zha et al. 2017</xref>: 374; <xref ref-type="bibr" rid="B30">Muhammad et al. 2018</xref>: 44.</comment></tp:nomenclature-citation></tp:nomenclature-citation-list></tp:nomenclature><tp:treatment-sec sec-type="Links" id="SECID0EKRAG"><title>Links.</title><p><ext-link xmlns:xlink="http://www.w3.org/1999/xlink" xlink:href="http://orthoptera.speciesfile.org/Common/basic/Taxa.aspx?TaxonNameID=1101763" ext-link-type="uri" xlink:type="simple">http://orthoptera.speciesfile.org/Common/basic/Taxa.aspx?TaxonNameID=1101763</ext-link>.</p></tp:treatment-sec><tp:treatment-sec sec-type="material" id="SECID0EVRAG"><title>Material examined.</title><p>P. R. China: Guangxi: 4♂4♀, Duan, 18 August 2015, in <named-content xmlns:xlink="http://www.w3.org/1999/xlink" content-type="dwc:institutional_code" xlink:title="College of Life Sciences, Guangxi Normal University" xlink:href="http://grbio.org/institution/guangxi-normal-university" xlink:type="simple">CLSGNU</named-content>; 1♂3♀, Huanjiang (Mulun), 24 September 2016, in <named-content xmlns:xlink="http://www.w3.org/1999/xlink" content-type="dwc:institutional_code" xlink:title="College of Life Sciences, Guangxi Normal University" xlink:href="http://grbio.org/institution/guangxi-normal-university" xlink:type="simple">CLSGNU</named-content>.</p><fig id="F1" position="float" orientation="portrait"><object-id xmlns:xlink="http://www.w3.org/1999/xlink" content-type="doi" xlink:type="simple">10.3897/zookeys.1185.110148.figure1</object-id><object-id xmlns:xlink="http://www.w3.org/1999/xlink" content-type="arpha" xlink:type="simple">3D14B236-0046-5E24-AC6D-D63C74E6039E</object-id><label>Figure 1.</label><caption><p><italic><tp:taxon-name><tp:taxon-name-part taxon-name-part-type="genus" reg="Scelimena">Scelimena</tp:taxon-name-part><tp:taxon-name-part taxon-name-part-type="species" reg="discalis">discalis</tp:taxon-name-part></tp:taxon-name></italic> (Hancock, 1915), female <bold>A</bold> body, dorsal view <bold>B</bold> body, lateral view <bold>C</bold> head and anterior part of pronotum, dorsal view <bold>D</bold> head and anterior part of pronotum, lateral view.</p></caption><graphic xmlns:xlink="http://www.w3.org/1999/xlink" xlink:href="zookeys-1185-083_article-110148__-g001.jpg" position="float" orientation="portrait" xlink:type="simple" id="oo_943723.jpg"><uri content-type="original_file" xlink:type="simple">https://binary.pensoft.net/fig/943723</uri></graphic></fig></tp:treatment-sec><tp:treatment-sec sec-type="redescription" id="SECID0EDTAG"><title>Redescription.</title><p><bold>Female.</bold> Body large-sized for the genus. Body surface interspersed with coarse protuberances and notches.</p><fig id="F2" position="float" orientation="portrait"><object-id xmlns:xlink="http://www.w3.org/1999/xlink" content-type="doi" xlink:type="simple">10.3897/zookeys.1185.110148.figure2</object-id><object-id xmlns:xlink="http://www.w3.org/1999/xlink" content-type="arpha" xlink:type="simple">91D236D6-209A-57D8-B663-4F2723DA1A12</object-id><label>Figure 2.</label><caption><p><italic><tp:taxon-name><tp:taxon-name-part taxon-name-part-type="genus" reg="Scelimena">Scelimena</tp:taxon-name-part><tp:taxon-name-part taxon-name-part-type="species" reg="discalis">discalis</tp:taxon-name-part></tp:taxon-name></italic> (Hancock, 1915), female <bold>A</bold> head, frontal view <bold>B</bold> right fore femur, lateral view <bold>C</bold> right mid femur, lateral view <bold>D</bold> right hind femur, lateral view <bold>E</bold> right hind tibia, lateral view <bold>F</bold> right posterior tarsus, lateral view <bold>G</bold> subgenital plate of female, ventral view.</p></caption><graphic xmlns:xlink="http://www.w3.org/1999/xlink" xlink:href="zookeys-1185-083_article-110148__-g002.jpg" position="float" orientation="portrait" xlink:type="simple" id="oo_943724.jpg"><uri content-type="original_file" xlink:type="simple">https://binary.pensoft.net/fig/943724</uri></graphic></fig><p><bold><italic>Head</italic>.</bold> Head not exserted above the pronotal surface. The fastigium of the vertex short; in dorsal view, the width of the vertex between eyes 1.4–1.5× the width of a compound eye; the anterior margin of the fastigium nearly straight, not surpassing the anterior margin of the eye; median carina visible anteriorly; lateral margins slightly elevated; vertex uneven with paired fossulae. In lateral view, the frontal costa straight and invisible before the eyes, protruded anteriorly and broadly rounded between the antennal grooves. In the frontal view, the vertex with U-shaped concavity; the frontal costa bifurcated above lateral ocelli, the longitudinal furrow divergent between antennae, width of the longitudinal furrow of the frontal ridge much narrower than the antennal groove diameter. Antennae long, filiform, antennal grooves inserted far below inferior margins of compound eyes, 15-segmented 14-segmented: 1<sup>st</sup> large scapus, 2<sup>nd</sup> stout pedicel, 3<sup>rd</sup> – 6<sup>th</sup> elongated basal segments, 7<sup>th</sup> and 8<sup>th</sup> very elongated mid segments (~ 10.0–12.0× longer than its width), 9<sup>th</sup> – 11<sup>th</sup> long subapical segments, 12<sup>th</sup> – 14<sup>th</sup> reduced apical segments. Eyes globose, slightly exserted above the pronotal surface in lateral view. Lateral (paired) ocelli located in between inferior margins of compound eye height.</p><fig id="F3" position="float" orientation="portrait"><object-id xmlns:xlink="http://www.w3.org/1999/xlink" content-type="doi" xlink:type="simple">10.3897/zookeys.1185.110148.figure3</object-id><object-id xmlns:xlink="http://www.w3.org/1999/xlink" content-type="arpha" xlink:type="simple">4F30553F-9AA1-5B80-8FC8-97FBACAC2A83</object-id><label>Figure 3.</label><caption><p><italic><tp:taxon-name><tp:taxon-name-part taxon-name-part-type="genus" reg="Scelimena">Scelimena</tp:taxon-name-part><tp:taxon-name-part taxon-name-part-type="species" reg="discalis">discalis</tp:taxon-name-part></tp:taxon-name></italic> (Hancock, 1915), male <bold>A</bold> body in dorsal view <bold>B</bold> body in lateral view.</p></caption><graphic xmlns:xlink="http://www.w3.org/1999/xlink" xlink:href="zookeys-1185-083_article-110148__-g003.jpg" position="float" orientation="portrait" xlink:type="simple" id="oo_943725.jpg"><uri content-type="original_file" xlink:type="simple">https://binary.pensoft.net/fig/943725</uri></graphic></fig><p><bold><italic>Thorax</italic>.</bold> Pronotum coarse, its surface granulose and with sporadic protuberances and concavities. The pronotum very long (macropronotal state), surpassing the apex of the hind tibiae. Disc of the pronotum gently depressed behind the prozona, slightly swollen between the humeral angles and depressed behind shoulders; bear low and short lineate tubercles between the humeral angles; the middle and posterior parts with sparse short carinae and protuberances and notches. In dorsal view, anterior margin of the pronotum truncated; extralateral projections anteriorly armed with strongly projected <abbrev xmlns:xlink="http://www.w3.org/1999/xlink" xlink:title="second frontolateral projections" id="ABBRID0EPWAG" xlink:type="simple">FL2</abbrev>, which are pale yellow; <abbrev xmlns:xlink="http://www.w3.org/1999/xlink" xlink:title="frontomedial projection" id="ABBRID0ETWAG" xlink:type="simple">FM</abbrev> small, <abbrev xmlns:xlink="http://www.w3.org/1999/xlink" xlink:title="first frontolateral projections" id="ABBRID0EXWAG" xlink:type="simple">FL1</abbrev> unrecognizable; anterior half of pronotal median carina entire and posterior half obscure; median carina depressed in front, swollen between sulci and behind the shoulders; lateral carinae in the prozona parallel; humeral angle arched, abbreviated carinae absent; external lateral carinae of pronotum behind the shoulders bear a series of yellowish white denticles (approximately eight or nine): <abbrev xmlns:xlink="http://www.w3.org/1999/xlink" xlink:title="maximum likelihood" id="ABBRID0E2WAG" xlink:type="simple">ML</abbrev> strong tubercle directed outward, yellowish white, not spine-like; with a tubercle before <abbrev xmlns:xlink="http://www.w3.org/1999/xlink" xlink:title="maximum likelihood" id="ABBRID0E6WAG" xlink:type="simple">ML</abbrev>, but smaller than <abbrev xmlns:xlink="http://www.w3.org/1999/xlink" xlink:title="maximum likelihood" id="ABBRID0EDXAG" xlink:type="simple">ML</abbrev>; weak <abbrev xmlns:xlink="http://www.w3.org/1999/xlink" xlink:title="second metalateral projections" id="ABBRID0EHXAG" xlink:type="simple">ML2</abbrev> and <abbrev xmlns:xlink="http://www.w3.org/1999/xlink" xlink:title="third metalateral projections" id="ABBRID0ELXAG" xlink:type="simple">ML3</abbrev> on the external lateral carina behind <abbrev xmlns:xlink="http://www.w3.org/1999/xlink" xlink:title="maximum likelihood" id="ABBRID0EPXAG" xlink:type="simple">ML</abbrev>. In profile, the anterior half of the median carina of the pronotum undulated and the posterior half straight; <abbrev xmlns:xlink="http://www.w3.org/1999/xlink" xlink:title="frontomedial projection" id="ABBRID0ETXAG" xlink:type="simple">FM</abbrev> minute, <abbrev xmlns:xlink="http://www.w3.org/1999/xlink" xlink:title="promedial projection" id="ABBRID0EXXAG" xlink:type="simple">PM</abbrev> minute and present as a weak and blunt elevation, <abbrev xmlns:xlink="http://www.w3.org/1999/xlink" xlink:title="first metamedial projection" id="ABBRID0E2XAG" xlink:type="simple">MM1</abbrev> distinct and blunt elevation. <abbrev xmlns:xlink="http://www.w3.org/1999/xlink" xlink:title="first metamediolateral projections" id="ABBRID0E6XAG" xlink:type="simple">MML1</abbrev> and <abbrev xmlns:xlink="http://www.w3.org/1999/xlink" xlink:title="second metamediolateral projections" id="ABBRID0EDYAG" xlink:type="simple">MML2</abbrev> small and recognizable, present as small elevations on the dorsum. The ventral margin of the lateral lobe of the pronotum finely serrated, curved forwards, <abbrev xmlns:xlink="http://www.w3.org/1999/xlink" xlink:title="ventrolateral projections" id="ABBRID0EHYAG" xlink:type="simple">VL</abbrev> strongly produced and sharp. Posterior margins of lateral lobes of pronotum with ventral sinus and tegminal (upper) sinus. Tegmina elongate, punctate, acuminate. Hind wings extend upto the apex of the hind pronotal process.</p><p><bold><italic>Legs</italic>.</bold> Fore and mid femora elongated and not compressed laterally; margins finely serrated, with carinated, with one or two indistinct teeth and slightly undulate; fore femora and mid femora equal in width, width of middle femora distinct narrower than the width of visible part of tegmina. Hind femora elongated, 3.4× as long as wide, dorsal margin finely serrated before the middle and after the middle with three distinct large teeth; antegenicular small and obtuse, genicular denticles small and acute; ventral margin with six or seven teeth. The hind tibia is slightly enlarged from the proximal to distal part, with margins finely serrated, outer side with one or two small spines, and the inner side with four small spines. Fore segment of the hind tarsus widened its width 1.1× the width of the mid femur. Length of the first segment of posterior tarsus longer than third, third pulvillus longer than first and second, apices of first and second acute, apices of third obtuse.</p><p><bold><italic>Abdomen</italic>.</bold> Ovipositor narrow and long, length of upper valvulae 4.5× its width, upper and lower valvulae with slender saw-like teeth. Length of subgenital plate longer than its width, posterior margin of subgenital plate with three teeth.</p><p><bold><italic>Coloration</italic>.</bold> Body dark brown or grey or greyish ferruginous. Antenna black, the area between segments pale. Nodules along the median carina of the pronotum are pale yellow. Tubercles of the external lateral carinae of the pronotum behind the shoulders and <abbrev xmlns:xlink="http://www.w3.org/1999/xlink" xlink:title="ventrolateral projections" id="ABBRID0EAZAG" xlink:type="simple">VL</abbrev> yellowish white. Fore and mid femora dark brown. Fore and middle tibiae are black, with a pale ring in the middle. The hind femur is dark brown with two or three yellow spots. The hind tibia is black, with two pale rings in the middle.</p><p><bold>Male.</bold> Similar to females, but smaller and narrower. The width of the vertex between the eyes 1.3–1.5× the width of the compound eye; the outer side and the inner side of the hind tibia with 0–1 spine. Subgenital plate short, cone-shaped, apex bifurcated.</p></tp:treatment-sec><tp:treatment-sec sec-type="description" id="SECID0EIZAG"><title>Measurements (mm).</title><p>Length of body: ♂ 11.5–12.5, ♀ 18.5–19.0; length of pronotum: ♂ 23.0–24.5, ♀ 26.5–27.8; length of hind femur: ♂ 7.5–8.0, ♀ 9.0–9.7.</p></tp:treatment-sec><tp:treatment-sec sec-type="distribution" id="SECID0ENZAG"><title>Distribution.</title><p>Northeast India (Assam), Thailand, and China (Fig. <xref ref-type="fig" rid="F7">7</xref>). New record from China. May be also present in Myanmar, Laos, and Vietnam.</p></tp:treatment-sec><tp:treatment-sec sec-type="notes" id="SECID0EXZAG"><title>Notes.</title><p><italic><tp:taxon-name><tp:taxon-name-part taxon-name-part-type="genus" reg="Scelimena">Scelimena</tp:taxon-name-part><tp:taxon-name-part taxon-name-part-type="species" reg="discalis">discalis</tp:taxon-name-part></tp:taxon-name></italic> is morphologically similar to <italic><tp:taxon-name><tp:taxon-name-part taxon-name-part-type="genus" reg="Scelimena">S.</tp:taxon-name-part><tp:taxon-name-part taxon-name-part-type="species" reg="gombakensis">gombakensis</tp:taxon-name-part></tp:taxon-name></italic> Muhammad, Tan &amp; Skejo, 2018 from which it differs in dorsal and ventral margins of fore and mid femora with one or two teeth (dorsal and ventral margins of fore and mid femora without tooth in <italic><tp:taxon-name><tp:taxon-name-part taxon-name-part-type="genus" reg="Scelimena">S.</tp:taxon-name-part><tp:taxon-name-part taxon-name-part-type="species" reg="gombakensis">gombakensis</tp:taxon-name-part></tp:taxon-name></italic>); dorsal margin of hind femora after the middle with three distinct large teeth, ventral margin with six or seven teeth (dorsal and ventral margins of hind femora smooth in <italic><tp:taxon-name><tp:taxon-name-part taxon-name-part-type="genus" reg="Scelimena">S.</tp:taxon-name-part><tp:taxon-name-part taxon-name-part-type="species" reg="gombakensis">gombakensis</tp:taxon-name-part></tp:taxon-name></italic>).</p><p><italic><tp:taxon-name><tp:taxon-name-part taxon-name-part-type="genus" reg="Scelimena">Scelimena</tp:taxon-name-part><tp:taxon-name-part taxon-name-part-type="species" reg="discalis">discalis</tp:taxon-name-part></tp:taxon-name></italic> is similar to <italic><tp:taxon-name><tp:taxon-name-part taxon-name-part-type="genus" reg="Scelimena">S.</tp:taxon-name-part><tp:taxon-name-part taxon-name-part-type="species" reg="songkrana">songkrana</tp:taxon-name-part></tp:taxon-name></italic> Zha &amp; Wen, 2017. It differs in that the humeral angle is arched (humeral angles distinctly obtusely angled in <italic><tp:taxon-name><tp:taxon-name-part taxon-name-part-type="genus" reg="Scelimena">S.</tp:taxon-name-part><tp:taxon-name-part taxon-name-part-type="species" reg="songkrana">songkrana</tp:taxon-name-part></tp:taxon-name></italic>); projections of pronotal disc indistinct behind the shoulders (pronotum with two pairs of large humps behind the shoulders in <italic><tp:taxon-name><tp:taxon-name-part taxon-name-part-type="genus" reg="Scelimena">S.</tp:taxon-name-part><tp:taxon-name-part taxon-name-part-type="species" reg="songkrana">songkrana</tp:taxon-name-part></tp:taxon-name></italic>); teeth of margins of fore and mid femora indistinct (teeth of margins of fore and mid femora distinct and large in <italic><tp:taxon-name><tp:taxon-name-part taxon-name-part-type="genus" reg="Scelimena">S.</tp:taxon-name-part><tp:taxon-name-part taxon-name-part-type="species" reg="songkrana">songkrana</tp:taxon-name-part></tp:taxon-name></italic>).</p><p><italic><tp:taxon-name><tp:taxon-name-part taxon-name-part-type="genus" reg="Scelimena">Scelimena</tp:taxon-name-part><tp:taxon-name-part taxon-name-part-type="species" reg="discalis">discalis</tp:taxon-name-part></tp:taxon-name></italic> is very similar to <italic><tp:taxon-name><tp:taxon-name-part taxon-name-part-type="genus" reg="Scelimena">S.</tp:taxon-name-part><tp:taxon-name-part taxon-name-part-type="species" reg="chinensis">chinensis</tp:taxon-name-part></tp:taxon-name></italic> (Hancock, 1915) from Vietnam, which may be a synonym of <italic><tp:taxon-name><tp:taxon-name-part taxon-name-part-type="genus" reg="Scelimena">S.</tp:taxon-name-part><tp:taxon-name-part taxon-name-part-type="species" reg="discalis">discalis</tp:taxon-name-part></tp:taxon-name></italic>. There is a chance ‘<italic><tp:taxon-name><tp:taxon-name-part taxon-name-part-type="genus" reg="Scelimena">S.</tp:taxon-name-part><tp:taxon-name-part taxon-name-part-type="species" reg="chinensis">chinensis</tp:taxon-name-part></tp:taxon-name></italic>’ will be found to be the Chinese ‘<italic><tp:taxon-name><tp:taxon-name-part taxon-name-part-type="genus" reg="Scelimena">S.</tp:taxon-name-part><tp:taxon-name-part taxon-name-part-type="species" reg="discalis">discalis</tp:taxon-name-part></tp:taxon-name></italic>’ in the future, but before the holotype of <italic><tp:taxon-name><tp:taxon-name-part taxon-name-part-type="genus" reg="Scelimena">S.</tp:taxon-name-part><tp:taxon-name-part taxon-name-part-type="species" reg="chinensis">chinensis</tp:taxon-name-part></tp:taxon-name></italic> is examined, we retain the name ‘<italic><tp:taxon-name><tp:taxon-name-part taxon-name-part-type="genus" reg="Scelimena">S.</tp:taxon-name-part><tp:taxon-name-part taxon-name-part-type="species" reg="chinensis">chinensis</tp:taxon-name-part></tp:taxon-name></italic>’ for this population.</p></tp:treatment-sec><tp:treatment-sec><!--Section generated to contain objects referenced in tp:taxon-treatment.--><fig id="F7" position="float" orientation="portrait"><object-id xmlns:xlink="http://www.w3.org/1999/xlink" content-type="doi" xlink:type="simple">10.3897/zookeys.1185.110148.figure7</object-id><object-id xmlns:xlink="http://www.w3.org/1999/xlink" content-type="arpha" xlink:type="simple">2850C67B-59EF-533C-827E-E56F6FF1C090</object-id><label>Figure 7.</label><caption><p>Distribution map of <italic><tp:taxon-name><tp:taxon-name-part taxon-name-part-type="genus" reg="Scelimena">S.</tp:taxon-name-part><tp:taxon-name-part taxon-name-part-type="species" reg="discalis">discalis</tp:taxon-name-part></tp:taxon-name></italic> and <italic><tp:taxon-name><tp:taxon-name-part taxon-name-part-type="genus" reg="Scelimena">S.</tp:taxon-name-part><tp:taxon-name-part taxon-name-part-type="species" reg="spicupennis">spicupennis</tp:taxon-name-part></tp:taxon-name></italic>.</p></caption><graphic xmlns:xlink="http://www.w3.org/1999/xlink" xlink:href="zookeys-1185-083_article-110148__-g007.jpg" position="float" orientation="portrait" xlink:type="simple" id="oo_943729.jpg"><uri content-type="original_file" xlink:type="simple">https://binary.pensoft.net/fig/943729</uri></graphic></fig></tp:treatment-sec><ref-list><ref id="B14"><mixed-citation xmlns:xlink="http://www.w3.org/1999/xlink" xlink:type="simple"><person-group><name name-style="western"><surname>Günther</surname><given-names>K</given-names></name></person-group> (<year>1938b</year>) <article-title>Revision der <tp:taxon-name><tp:taxon-name-part taxon-name-part-type="subfamily">Acrydiinae</tp:taxon-name-part></tp:taxon-name>, I. Sectiones Tripetalocerae, Discotettigiae, Lophotettigiae, Cleostrateae, <tp:taxon-name><tp:taxon-name-part taxon-name-part-type="family">Bufonidae</tp:taxon-name-part></tp:taxon-name>, Cladonotae, Scelimenae verae.</article-title><source>Mitteilungen aus dem Zoologischen Museum in Berlin</source><volume>23</volume>: <fpage>299</fpage>–<lpage>437</lpage>.</mixed-citation></ref><ref id="B41"><mixed-citation xmlns:xlink="http://www.w3.org/1999/xlink" xlink:type="simple"><person-group><name name-style="western"><surname>Steinmann</surname><given-names>H</given-names></name></person-group> (<year>1970</year>) <article-title>Check-list of the <tp:taxon-name><tp:taxon-name-part taxon-name-part-type="family">Tetricidae</tp:taxon-name-part></tp:taxon-name> (<tp:taxon-name><tp:taxon-name-part taxon-name-part-type="order">Orthoptera</tp:taxon-name-part></tp:taxon-name>) of the Oriental faunal region.</article-title><source>Acta Zoologica Academiae Scientiarum Hungaricae</source><volume>16</volume>: <fpage>215</fpage>–<lpage>240</lpage>.</mixed-citation></ref><ref id="B37"><mixed-citation xmlns:xlink="http://www.w3.org/1999/xlink" xlink:type="simple"><person-group><name name-style="western"><surname>Shishodia</surname><given-names>MS</given-names></name></person-group> (<year>1991</year>) <article-title>Taxonomy and zoogeography of the <tp:taxon-name><tp:taxon-name-part taxon-name-part-type="family">Tetrigidae</tp:taxon-name-part></tp:taxon-name> (<tp:taxon-name><tp:taxon-name-part taxon-name-part-type="order">Orthoptera</tp:taxon-name-part></tp:taxon-name>: <tp:taxon-name><tp:taxon-name-part taxon-name-part-type="superfamily">Tetrigoidea</tp:taxon-name-part></tp:taxon-name>) of north eastern India.</article-title><source>Records of the Zoological Survey of India, Miscellaneous Publication, Occasional Paper</source><volume>140</volume>: <fpage>1</fpage>–<lpage>204</lpage>.</mixed-citation></ref><ref id="B3"><mixed-citation xmlns:xlink="http://www.w3.org/1999/xlink" xlink:type="simple"><person-group><name name-style="western"><surname>Blackith</surname><given-names>RE</given-names></name></person-group> (<year>1992</year>) <source>The <tp:taxon-name><tp:taxon-name-part taxon-name-part-type="family">Tetrigidae</tp:taxon-name-part></tp:taxon-name> (<tp:taxon-name><tp:taxon-name-part taxon-name-part-type="class">Insecta</tp:taxon-name-part></tp:taxon-name>: <tp:taxon-name><tp:taxon-name-part taxon-name-part-type="order">Orthoptera</tp:taxon-name-part></tp:taxon-name>) of South-East Asia.</source><publisher-name>‘Rockbottom’</publisher-name>, <publisher-loc>Japaga and Ashford Co., Wicklow</publisher-loc>, <size units="page">248 pp</size>.</mixed-citation></ref><ref id="B42"><mixed-citation xmlns:xlink="http://www.w3.org/1999/xlink" xlink:type="simple"><person-group><name name-style="western"><surname>Storozhenko</surname><given-names>SY</given-names></name><name name-style="western"><surname>Dawwrueng</surname><given-names>P</given-names></name></person-group> (<year>2015</year>) <article-title>New and little-known pygmy grasshoppers (<tp:taxon-name><tp:taxon-name-part taxon-name-part-type="order">Orthoptera</tp:taxon-name-part></tp:taxon-name>: <tp:taxon-name><tp:taxon-name-part taxon-name-part-type="family">Tetrigidae</tp:taxon-name-part></tp:taxon-name>) from Thailand.</article-title><source>Zootaxa</source><volume>4052</volume>(<issue>5</issue>): <fpage>527</fpage>–<lpage>554</lpage>. <ext-link xlink:href="10.11646/zootaxa.4052.5.2" ext-link-type="doi" xlink:type="simple">https://doi.org/10.11646/zootaxa.4052.5.2</ext-link></mixed-citation></ref><ref id="B48"><mixed-citation xmlns:xlink="http://www.w3.org/1999/xlink" xlink:type="simple"><person-group><name name-style="western"><surname>Zha</surname><given-names>L</given-names></name><name name-style="western"><surname>Yu</surname><given-names>F</given-names></name><name name-style="western"><surname>Boonmee</surname><given-names>S</given-names></name><name name-style="western"><surname>Eungwanichayapant</surname><given-names>PD</given-names></name><name name-style="western"><surname>Wen</surname><given-names>T</given-names></name></person-group> (<year>2017</year>) <article-title>A new species of the genus <italic><tp:taxon-name><tp:taxon-name-part taxon-name-part-type="genus">Scelimena</tp:taxon-name-part></tp:taxon-name></italic> (<tp:taxon-name><tp:taxon-name-part taxon-name-part-type="order">Orthoptera</tp:taxon-name-part></tp:taxon-name>: <tp:taxon-name><tp:taxon-name-part taxon-name-part-type="family">Tetrigidae</tp:taxon-name-part></tp:taxon-name>) in Thailand and notes on its biology and ecology.</article-title><source>Entomological News</source><volume>126</volume>(<issue>5</issue>): <fpage>372</fpage>–<lpage>382</lpage>. <ext-link xlink:href="10.3157/021.126.0505" ext-link-type="doi" xlink:type="simple">https://doi.org/10.3157/021.126.0505</ext-link></mixed-citation></ref><ref id="B30"><mixed-citation xmlns:xlink="http://www.w3.org/1999/xlink" xlink:type="simple"><person-group><name name-style="western"><surname>Muhammad</surname><given-names>AA</given-names></name><name name-style="western"><surname>Tan</surname><given-names>MK</given-names></name><name name-style="western"><surname>Abdullah</surname><given-names>NA</given-names></name><name name-style="western"><surname>Azirun</surname><given-names>MS</given-names></name><name name-style="western"><surname>Bhaskar</surname><given-names>D</given-names></name><name name-style="western"><surname>Skejo</surname><given-names>J</given-names></name></person-group> (<year>2018</year>) <article-title>An annotated catalogue of the pygmy grasshoppers of the tribe <tp:taxon-name><tp:taxon-name-part taxon-name-part-type="tribe">Scelimenini</tp:taxon-name-part></tp:taxon-name> Bolívar, 1887 (<tp:taxon-name><tp:taxon-name-part taxon-name-part-type="order">Orthoptera</tp:taxon-name-part></tp:taxon-name>: <tp:taxon-name><tp:taxon-name-part taxon-name-part-type="family">Tetrigidae</tp:taxon-name-part></tp:taxon-name>) with two new <italic><tp:taxon-name><tp:taxon-name-part taxon-name-part-type="genus">Scelimena</tp:taxon-name-part></tp:taxon-name></italic> species from the Malay Peninsula and Sumatra.</article-title><source>Zootaxa</source><volume>4485</volume>(<issue>1</issue>): <fpage>1</fpage>–<lpage>70</lpage>. <ext-link xlink:href="10.11646/zootaxa.4485.1.1" ext-link-type="doi" xlink:type="simple">https://doi.org/10.11646/zootaxa.4485.1.1</ext-link></mixed-citation></ref></ref-list></tp:taxon-treatment>
