# Supplementary material for: ﻿On the specific status of Scelimenaspicupennis and a new record of S.discalis from China with mitochondrial genome characterization (Orthoptera, Tetrigidae)
Source: Zookeys. 2023 Nov 28;1185:83–104. doi: 10.3897/zookeys.1185.110148 (PMC10698869; doi:10.3897/zookeys.1185.110148)
Supplement: XML Treatment for Scelimena spicupennis [file zookeys.1185.110148-treatment3.xml]

<!DOCTYPE tp:taxon-treatment
  PUBLIC "-//TaxonX//DTD Taxonomic Treatment Publishing DTD v0 20100105//EN" "tax-treatment-NSO.dtd">
<tp:taxon-treatment xmlns:tp="http://www.plazi.org/taxpub"><tp:treatment-meta><kwd-group><label>Taxon classification</label><kwd>
              <named-content content-type="kingdom">Animalia</named-content>
            </kwd><kwd>
              <named-content content-type="order">Orthoptera</named-content>
            </kwd><kwd>
              <named-content content-type="family">Tetrigidae</named-content>
            </kwd></kwd-group><mixed-citation publication-type="journal"><person-group><name><surname>Qin</surname><given-names>Ying-Can</given-names></name><name><surname>Liu</surname><given-names>Jing</given-names></name><name><surname>Li</surname><given-names>Xiao-Dong</given-names></name><name><surname>Chen</surname><given-names>Ya-Zhen</given-names></name><name><surname>Deng</surname><given-names>Wei-An</given-names></name></person-group><article-title>﻿On the specific status of <italic><tp:taxon-name><tp:taxon-name-part taxon-name-part-type="genus" reg="Scelimena">Scelimena</tp:taxon-name-part><tp:taxon-name-part taxon-name-part-type="species" reg="spicupennis">spicupennis</tp:taxon-name-part></tp:taxon-name></italic> and a new record of <italic><tp:taxon-name><tp:taxon-name-part taxon-name-part-type="genus" reg="Scelimena">S.</tp:taxon-name-part><tp:taxon-name-part taxon-name-part-type="species" reg="discalis">discalis</tp:taxon-name-part></tp:taxon-name></italic> from China with mitochondrial genome characterization (<tp:taxon-name><tp:taxon-name-part taxon-name-part-type="order">Orthoptera</tp:taxon-name-part></tp:taxon-name>, <tp:taxon-name><tp:taxon-name-part taxon-name-part-type="family">Tetrigidae</tp:taxon-name-part></tp:taxon-name>)</article-title><source>Zookeys</source><day>28</day><month>11</month><year>2023</year><volume>1185</volume><fpage>83</fpage><lpage>104</lpage><pub-id pub-id-type="doi">10.3897/zookeys.1185.110148</pub-id></mixed-citation></tp:treatment-meta><tp:nomenclature><label>﻿</label><tp:taxon-name>
            <object-id xmlns:xlink="http://www.w3.org/1999/xlink" content-type="arpha" xlink:type="simple">DAFF164B-2F26-5D2E-9405-65DC075A5A3D</object-id>
            <tp:taxon-name-part taxon-name-part-type="genus" reg="Scelimena">Scelimena</tp:taxon-name-part>
            <tp:taxon-name-part taxon-name-part-type="species" reg="spicupennis">spicupennis</tp:taxon-name-part>
          </tp:taxon-name><tp:taxon-authority>Zheng &amp; Ou, 2003</tp:taxon-authority><xref ref-type="fig" rid="F4">Figs 4</xref><xref ref-type="fig" rid="F5">, 5</xref><xref ref-type="fig" rid="F6">, 6</xref><tp:nomenclature-citation-list><tp:nomenclature-citation><tp:taxon-name>
                <tp:taxon-name-part taxon-name-part-type="genus" reg="Scelimena">Scelimena</tp:taxon-name-part>
                <tp:taxon-name-part taxon-name-part-type="species" reg="spicupennis">spicupennis</tp:taxon-name-part>
              </tp:taxon-name><comment>Zheng &amp; Ou, 2003: 673; <xref ref-type="bibr" rid="B51">Zheng 2005</xref>: 55; <xref ref-type="bibr" rid="B10">Deng et al. 2007</xref>: 48; <xref ref-type="bibr" rid="B30">Muhammad et al. 2018</xref>: 54; <xref ref-type="bibr" rid="B26">Lao et al. 2022</xref>: 325.</comment></tp:nomenclature-citation></tp:nomenclature-citation-list></tp:nomenclature><tp:treatment-sec sec-type="Links" id="SECID0EACBG"><title>Links.</title><p><ext-link xmlns:xlink="http://www.w3.org/1999/xlink" xlink:href="http://orthoptera.speciesfile.org/Common/basic/Taxa.aspx?TaxonNameID=1101786" ext-link-type="uri" xlink:type="simple">http://orthoptera.speciesfile.org/Common/basic/Taxa.aspx?TaxonNameID=1101786</ext-link>.</p></tp:treatment-sec><tp:treatment-sec sec-type="material" id="SECID0ELCBG"><title>Material examined.</title><p>4♂5♀, China, Yunnan prov., Mengla (Bubang), <named-content xmlns:xlink="http://www.w3.org/1999/xlink" content-type="dwc:verbatimCoordinates" xlink:type="simple"><named-content content-type="geo-json" specific-use="{&#34;type&#34;:&#34;Point&#34;,&#34;coordinates&#34;:[101.612976,21.628269]}" id="NCID0EUCBG" xlink:type="simple">21.628269 N, 101.612976 E</named-content></named-content>, 710 m alt., 27–29 August 2022, collected by Lei Xin, Xiaodong Li and Linyuan Lu, <named-content xmlns:xlink="http://www.w3.org/1999/xlink" content-type="dwc:institutional_code" xlink:title="College of Life Sciences, Guangxi Normal University" xlink:href="http://grbio.org/institution/guangxi-normal-university" xlink:type="simple">CLSGNU</named-content>.</p><fig id="F4" position="float" orientation="portrait"><object-id xmlns:xlink="http://www.w3.org/1999/xlink" content-type="doi" xlink:type="simple">10.3897/zookeys.1185.110148.figure4</object-id><object-id xmlns:xlink="http://www.w3.org/1999/xlink" content-type="arpha" xlink:type="simple">3BD7BD01-6811-5731-A742-BFA683D00EC6</object-id><label>Figure 4.</label><caption><p><italic><tp:taxon-name><tp:taxon-name-part taxon-name-part-type="genus" reg="Scelimena">Scelimena</tp:taxon-name-part><tp:taxon-name-part taxon-name-part-type="species" reg="spicupennis">spicupennis</tp:taxon-name-part></tp:taxon-name></italic>, female <bold>A</bold> body, dorsal view <bold>B</bold> the same, lateral view <bold>C</bold> head and anterior part of pronotum, dorsal view <bold>D</bold> head and anterior part of pronotum, lateral view.</p></caption><graphic xmlns:xlink="http://www.w3.org/1999/xlink" xlink:href="zookeys-1185-083_article-110148__-g004.jpg" position="float" orientation="portrait" xlink:type="simple" id="oo_943726.jpg"><uri content-type="original_file" xlink:type="simple">https://binary.pensoft.net/fig/943726</uri></graphic></fig></tp:treatment-sec><tp:treatment-sec sec-type="diagnosis" id="SECID0E4DBG"><title>Diagnosis.</title><p>This species can be easily distinguished from other species of the genus by the dorsum of pronotum being all dark brown or black, and <abbrev xmlns:xlink="http://www.w3.org/1999/xlink" xlink:title="ventrolateral projections" id="ABBRID0EDEBG" xlink:type="simple">VL</abbrev> being red. It is morphologically similar to <italic><tp:taxon-name><tp:taxon-name-part taxon-name-part-type="genus" reg="Scelimena">Scelimena</tp:taxon-name-part><tp:taxon-name-part taxon-name-part-type="species" reg="bellula">bellula</tp:taxon-name-part></tp:taxon-name></italic> Storozhenko &amp; Dawwrueng, 2015 from which it differs in <abbrev xmlns:xlink="http://www.w3.org/1999/xlink" xlink:title="frontomedial projection" id="ABBRID0ESEBG" xlink:type="simple">FM</abbrev> forming a cylindrical projection in profile (<abbrev xmlns:xlink="http://www.w3.org/1999/xlink" xlink:title="frontomedial projection" id="ABBRID0EWEBG" xlink:type="simple">FM</abbrev> unrecognizable in <italic><tp:taxon-name><tp:taxon-name-part taxon-name-part-type="genus" reg="Scelimena">S.</tp:taxon-name-part><tp:taxon-name-part taxon-name-part-type="species" reg="bellula">bellula</tp:taxon-name-part></tp:taxon-name></italic>); dorsum of pronotum is all dark brown or black (external lateral carinae of pronotum are yellow in <italic><tp:taxon-name><tp:taxon-name-part taxon-name-part-type="genus" reg="Scelimena">S.</tp:taxon-name-part><tp:taxon-name-part taxon-name-part-type="species" reg="bellula">bellula</tp:taxon-name-part></tp:taxon-name></italic>); dorsal margin of fore femora after the middle with one indistinct tooth and undulate (dorsal margin of fore femora smooth and straight in <italic><tp:taxon-name><tp:taxon-name-part taxon-name-part-type="genus" reg="Scelimena">S.</tp:taxon-name-part><tp:taxon-name-part taxon-name-part-type="species" reg="bellula">bellula</tp:taxon-name-part></tp:taxon-name></italic>); dorsal margin of hind femora with one large projection before antegenicular denticle (dorsal margin of hind femora smooth in <italic><tp:taxon-name><tp:taxon-name-part taxon-name-part-type="genus" reg="Scelimena">S.</tp:taxon-name-part><tp:taxon-name-part taxon-name-part-type="species" reg="bellula">bellula</tp:taxon-name-part></tp:taxon-name></italic>); sternites of thorax yellow, and sternites of abdomen reddish brown (sternites of thorax and abdomen are reddish brown in <italic><tp:taxon-name><tp:taxon-name-part taxon-name-part-type="genus" reg="Scelimena">S.</tp:taxon-name-part><tp:taxon-name-part taxon-name-part-type="species" reg="bellula">bellula</tp:taxon-name-part></tp:taxon-name></italic>). It is also similar to <italic><tp:taxon-name><tp:taxon-name-part taxon-name-part-type="genus" reg="Scelimena">S.</tp:taxon-name-part><tp:taxon-name-part taxon-name-part-type="species" reg="guangxiensis">guangxiensis</tp:taxon-name-part></tp:taxon-name></italic> Zheng, 1993 but differs from the latter by the pronotum with triangular anterior margin in dorsal view (the pronotum with truncated anterior margin in dorsal view in <italic><tp:taxon-name><tp:taxon-name-part taxon-name-part-type="genus" reg="Scelimena">S.</tp:taxon-name-part><tp:taxon-name-part taxon-name-part-type="species" reg="guangxiensis">guangxiensis</tp:taxon-name-part></tp:taxon-name></italic>); <abbrev xmlns:xlink="http://www.w3.org/1999/xlink" xlink:title="ventrolateral projections" id="ABBRID0EHHBG" xlink:type="simple">VL</abbrev> red (<abbrev xmlns:xlink="http://www.w3.org/1999/xlink" xlink:title="ventrolateral projections" id="ABBRID0ELHBG" xlink:type="simple">VL</abbrev> not red in <italic><tp:taxon-name><tp:taxon-name-part taxon-name-part-type="genus" reg="Scelimena">S.</tp:taxon-name-part><tp:taxon-name-part taxon-name-part-type="species" reg="guangxiensis">guangxiensis</tp:taxon-name-part></tp:taxon-name></italic>); lateral spines of lateral lobes of pronotum directed forwards (lateral spines of lateral lobes of pronotum directed sidewards in <italic><tp:taxon-name><tp:taxon-name-part taxon-name-part-type="genus" reg="Scelimena">S.</tp:taxon-name-part><tp:taxon-name-part taxon-name-part-type="species" reg="guangxiensis">guangxiensis</tp:taxon-name-part></tp:taxon-name></italic>); the dorsum of pronotum being all dark brown or black (median carina and discus of pronotum with many yellow dots in <italic><tp:taxon-name><tp:taxon-name-part taxon-name-part-type="genus" reg="Scelimena">S.</tp:taxon-name-part><tp:taxon-name-part taxon-name-part-type="species" reg="guangxiensis">guangxiensis</tp:taxon-name-part></tp:taxon-name></italic>).</p><fig id="F5" position="float" orientation="portrait"><object-id xmlns:xlink="http://www.w3.org/1999/xlink" content-type="doi" xlink:type="simple">10.3897/zookeys.1185.110148.figure5</object-id><object-id xmlns:xlink="http://www.w3.org/1999/xlink" content-type="arpha" xlink:type="simple">CB08246D-C826-5F91-AF7D-C0196B0A8D00</object-id><label>Figure 5.</label><caption><p><italic><tp:taxon-name><tp:taxon-name-part taxon-name-part-type="genus" reg="Scelimena">Scelimena</tp:taxon-name-part><tp:taxon-name-part taxon-name-part-type="species" reg="spicupennis">spicupennis</tp:taxon-name-part></tp:taxon-name></italic>, female <bold>A</bold> head, frontal view <bold>B</bold> right fore femur, lateral view <bold>C</bold> right mid femur, lateral view <bold>D</bold> right hind femur, lateral view <bold>E</bold> right hind tibia, lateral view <bold>F</bold> right hind tibia, dorsal view <bold>G</bold> right posterior tarsus, lateral view <bold>H</bold> right posterior tarsus, dorsal view <bold>I</bold> subgenital plate of female, ventral view.</p></caption><graphic xmlns:xlink="http://www.w3.org/1999/xlink" xlink:href="zookeys-1185-083_article-110148__-g005.jpg" position="float" orientation="portrait" xlink:type="simple" id="oo_943727.jpg"><uri content-type="original_file" xlink:type="simple">https://binary.pensoft.net/fig/943727</uri></graphic></fig></tp:treatment-sec><tp:treatment-sec sec-type="redescription" id="SECID0E1JBG"><title>Redescription.</title><p><bold>Female.</bold> Body large-sized for the genus. Body surface smooth. <bold><italic>Head</italic>.</bold> Head not exserted above the pronotal surface. Fastigium of vertex short; in dorsal view, the width of the vertex between eyes is nearly equal to the width of compound eye (~ 0.9–1.1×); anterior margin of fastigium narrowly arcuate, not surpassing anterior margin of eye; median carina visible anteriorly; lateral margins turned backward; vertex uneven with paired fossulae. In lateral view, the frontal costa invisible before the eyes, protruded anteriorly and broadly rounded between antennal grooves. In the frontal view, the vertex with V-shaped concavity; the frontal costa bifurcated above lateral ocelli, the longitudinal furrow divergent between antennae, width of the longitudinal furrow of the frontal ridge very narrower than the antennal groove diameter. Antennae long, filiform, antennal grooves inserted slightly below inferior margins of compound eyes (upper margin of the antennal groove at level of inferior margin of the compound eye), 15-segmented, 14-segmented: 1<sup>st</sup> large scapus, 2<sup>nd</sup> stout pedicel, 3<sup>rd</sup> – 6<sup>th</sup> elongated basal segments, 7<sup>th</sup> and 8<sup>th</sup> very elongated mid segments (~ 10.0–12.0× longer than its width), 9<sup>th</sup> – 11<sup>th</sup> long subapical segments, 12<sup>th</sup> – 14<sup>th</sup> reduced apical segments. Eyes globose, slightly exserted above pronotal surface in lateral view. Lateral (paired) ocelli located slightly below the middle of compound eye height.</p><fig id="F6" position="float" orientation="portrait"><object-id xmlns:xlink="http://www.w3.org/1999/xlink" content-type="doi" xlink:type="simple">10.3897/zookeys.1185.110148.figure6</object-id><object-id xmlns:xlink="http://www.w3.org/1999/xlink" content-type="arpha" xlink:type="simple">3EA23AA6-6E37-5195-8EA0-1E632707C5E9</object-id><label>Figure 6.</label><caption><p><italic><tp:taxon-name><tp:taxon-name-part taxon-name-part-type="genus" reg="Scelimena">Scelimena</tp:taxon-name-part><tp:taxon-name-part taxon-name-part-type="species" reg="spicupennis">spicupennis</tp:taxon-name-part></tp:taxon-name></italic>, male <bold>A</bold> body in dorsal view <bold>B</bold> body in lateral view.</p></caption><graphic xmlns:xlink="http://www.w3.org/1999/xlink" xlink:href="zookeys-1185-083_article-110148__-g006.jpg" position="float" orientation="portrait" xlink:type="simple" id="oo_943728.jpg"><uri content-type="original_file" xlink:type="simple">https://binary.pensoft.net/fig/943728</uri></graphic></fig><p><bold><italic>Thorax</italic>.</bold> Pronotum smooth, its dorsum and external lateral carinae without projection (except for <abbrev xmlns:xlink="http://www.w3.org/1999/xlink" xlink:title="frontomedial projection" id="ABBRID0E4LBG" xlink:type="simple">FM</abbrev>, <abbrev xmlns:xlink="http://www.w3.org/1999/xlink" xlink:title="second frontolateral projections" id="ABBRID0EBMBG" xlink:type="simple">FL2</abbrev> and an obscure tubercle before the shoulder). Pronotum very long (macropronotal state), surpassing much the apex of the hind tibiae. Disc of the pronotum is gently depressed between the prozona and behind the shoulders, the rest is flat. In dorsal view, pronotum with weakly triangular anterior margin; extralateral projections anteriorly armed with strongly projected <abbrev xmlns:xlink="http://www.w3.org/1999/xlink" xlink:title="second frontolateral projections" id="ABBRID0EFMBG" xlink:type="simple">FL2</abbrev>, which are yellow; <abbrev xmlns:xlink="http://www.w3.org/1999/xlink" xlink:title="frontomedial projection" id="ABBRID0EJMBG" xlink:type="simple">FM</abbrev> small and recognizable, <abbrev xmlns:xlink="http://www.w3.org/1999/xlink" xlink:title="first frontolateral projections" id="ABBRID0ENMBG" xlink:type="simple">FL1</abbrev> unrecognizable; median carina of the pronotum continuous from the anterior margin to the tip; lateral carinae in the prozona parallel and indistinct; humeral angle obtuse, abbreviated carinae absent; <abbrev xmlns:xlink="http://www.w3.org/1999/xlink" xlink:title="maximum likelihood" id="ABBRID0ERMBG" xlink:type="simple">ML</abbrev> absent, external lateral carinae of metazona behind the shoulders smooth and without denticle. In profile, the anterior half of the median carina of pronotum undulated and the posterior half straight; <abbrev xmlns:xlink="http://www.w3.org/1999/xlink" xlink:title="frontomedial projection" id="ABBRID0EVMBG" xlink:type="simple">FM</abbrev> small and cylindrical. The ventral margin of the lateral lobe of pronotum curved forwards, <abbrev xmlns:xlink="http://www.w3.org/1999/xlink" xlink:title="ventrolateral projections" id="ABBRID0EZMBG" xlink:type="simple">VL</abbrev> is strongly produced and sharp. Posterior margins of lateral lobes of pronotum with ventral sinus and tegminal (upper) sinus. Tegmina elongate, punctate, acuminate; visible part of the tegmen 3.0× as long as wide. Hind wings extend up to the apex of the hind pronotal process.</p><p><bold><italic>Legs</italic>.</bold> Fore and mid femora elongated and not compressed laterally; margins finely serrated, fore femora and mid femora equal in width; dorsal margin of fore femora after the middle with one indistinct tooth and undulate, ventral margin of fore femora straight; dorsal and ventral margins of mid femora slightly undulate, width of middle femora distinctly narrower than the width of the visible part of tegmen. Hind femora elongated, 4.0× as long as wide, dorsal margin and ventral margin finely serrated, dorsal margin with one inconspicuous projection before antegenicular denticle; antegenicular and genicular denticles small and obtuse. Hind tibia strongly widened at the tip, the margins smooth, and outer side and inner side without a spine. The fore segment of the hind tarsus widened its width 1.2× the width of the mid femur, dorsolaterally flattened and forming a swimming paddle. Length of the first segment of posterior tarsus longer than third, third pulvillus longer than first and second, apices of first and second acute, apices of third obtuse.</p><p><bold><italic>Abdomen</italic>.</bold> Ovipositor narrow and long, length of upper valvulae 4.7× its width, upper and lower valvulae with slender saw-like teeth. Length of subgenital plate longer than its width, posterior margin of subgenital plate with three teeth.</p><p><bold><italic>Coloration</italic>.</bold> Body dark brown or black. Antenna black, the area between segments pale. The dorsum of pronotum all dark brown or black; <abbrev xmlns:xlink="http://www.w3.org/1999/xlink" xlink:title="second frontolateral projections" id="ABBRID0ESNBG" xlink:type="simple">FL2</abbrev> yellow; <abbrev xmlns:xlink="http://www.w3.org/1999/xlink" xlink:title="ventrolateral projections" id="ABBRID0EWNBG" xlink:type="simple">VL</abbrev> red. Fore femora and tibiae black; mid femora black, with two yellow spots. Hind femora black, outer dorsal side with two yellow spots. Hind tibia black. The first segment of the posterior tarsus brown. Sternites of thorax yellow, and sternites of abdomen reddish brown; subgenital plate brown.</p><p><bold>Male.</bold> Similar to females, but smaller and narrower. Subgenital plate is short, cone-shaped, apex bifurcated, subgenital plate reddish brown.</p></tp:treatment-sec><tp:treatment-sec sec-type="description" id="SECID0E5NBG"><title>Measurements (mm).</title><p>Length of body: ♂ 13.5–14.0, ♀ 19.5–20.0; length of pronotum: ♂ 24.0–25.0, ♀ 30.5–31.6; length of hind femur: ♂ 8.5–9.0, ♀ 9.5–10.5.</p></tp:treatment-sec><tp:treatment-sec sec-type="distribution" id="SECID0EDOBG"><title>Distribution.</title><p>P. R. CHINA: Yunnan (Fig. <xref ref-type="fig" rid="F7">7</xref>).</p><fig id="F7" position="float" orientation="portrait"><object-id xmlns:xlink="http://www.w3.org/1999/xlink" content-type="doi" xlink:type="simple">10.3897/zookeys.1185.110148.figure7</object-id><object-id xmlns:xlink="http://www.w3.org/1999/xlink" content-type="arpha" xlink:type="simple">2850C67B-59EF-533C-827E-E56F6FF1C090</object-id><label>Figure 7.</label><caption><p>Distribution map of <italic><tp:taxon-name><tp:taxon-name-part taxon-name-part-type="genus" reg="Scelimena">S.</tp:taxon-name-part><tp:taxon-name-part taxon-name-part-type="species" reg="discalis">discalis</tp:taxon-name-part></tp:taxon-name></italic> and <italic><tp:taxon-name><tp:taxon-name-part taxon-name-part-type="genus" reg="Scelimena">S.</tp:taxon-name-part><tp:taxon-name-part taxon-name-part-type="species" reg="spicupennis">spicupennis</tp:taxon-name-part></tp:taxon-name></italic>.</p></caption><graphic xmlns:xlink="http://www.w3.org/1999/xlink" xlink:href="zookeys-1185-083_article-110148__-g007.jpg" position="float" orientation="portrait" xlink:type="simple" id="oo_943729.jpg"><uri content-type="original_file" xlink:type="simple">https://binary.pensoft.net/fig/943729</uri></graphic></fig></tp:treatment-sec><tp:treatment-sec sec-type="notes" id="SECID0EQPBG"><title>Notes.</title><p><italic><tp:taxon-name><tp:taxon-name-part taxon-name-part-type="genus" reg="Scelimena">Scelimena</tp:taxon-name-part><tp:taxon-name-part taxon-name-part-type="species" reg="spicupennis">spicupennis</tp:taxon-name-part></tp:taxon-name></italic> is herewith assigned to the <italic><tp:taxon-name><tp:taxon-name-part taxon-name-part-type="genus" reg="Scelimena">Scelimena</tp:taxon-name-part><tp:taxon-name-part taxon-name-part-type="species" reg="bellula">bellula</tp:taxon-name-part></tp:taxon-name></italic> species group due to the dorsum of pronotum being very smooth without recognizable projections, similar to <italic><tp:taxon-name><tp:taxon-name-part taxon-name-part-type="genus" reg="Scelimena">S.</tp:taxon-name-part><tp:taxon-name-part taxon-name-part-type="species" reg="bellula">bellula</tp:taxon-name-part></tp:taxon-name></italic> and <italic><tp:taxon-name><tp:taxon-name-part taxon-name-part-type="genus" reg="Scelimena">S.</tp:taxon-name-part><tp:taxon-name-part taxon-name-part-type="species" reg="guangxiensis">guangxiensis</tp:taxon-name-part></tp:taxon-name></italic>. Metalateral tubercles are absent. It is easily separated from other species of <italic><tp:taxon-name><tp:taxon-name-part taxon-name-part-type="genus" reg="Scelimena">Scelimena</tp:taxon-name-part><tp:taxon-name-part taxon-name-part-type="species" reg="bellula">bellula</tp:taxon-name-part></tp:taxon-name></italic> species group by larger <abbrev xmlns:xlink="http://www.w3.org/1999/xlink" xlink:title="frontomedial projection" id="ABBRID0ENRBG" xlink:type="simple">FM</abbrev> and a large depression behind the shoulders of the pronotal disk.</p><sec sec-type="﻿Mitochondrial genomes" id="SECID0ERRBG"><title>﻿Mitochondrial genomes</title><sec sec-type="Analysis of mitochondrial genomes" id="SECID0EVRBG"><title>Analysis of mitochondrial genomes</title><p>The sizes of the two sequenced mitogenomes were 17,552 bp (<italic><tp:taxon-name><tp:taxon-name-part taxon-name-part-type="genus" reg="Scelimena">Scelimena</tp:taxon-name-part><tp:taxon-name-part taxon-name-part-type="species" reg="discalis">discalis</tp:taxon-name-part></tp:taxon-name></italic>) and 16,069 bp (<italic><tp:taxon-name><tp:taxon-name-part taxon-name-part-type="genus" reg="Scelimena">Scelimena</tp:taxon-name-part><tp:taxon-name-part taxon-name-part-type="species" reg="spicupennis">spicupennis</tp:taxon-name-part></tp:taxon-name></italic>). Two mitogenomes had the same gene arrangement and contained 13 protein-coding genes, 22 transfer RNA genes, two ribosomal RNA unit genes, and a noncoding region (A + T-rich regions). The sequence length, direction and codons of each gene in the mitochondrial genomes of the two <italic><tp:taxon-name><tp:taxon-name-part taxon-name-part-type="genus" reg="Scelimena">Scelimena</tp:taxon-name-part></tp:taxon-name></italic> species are shown in Tables <xref ref-type="table" rid="T2">2</xref>, <xref ref-type="table" rid="T3">3</xref>. The arrangement of 37 genes of the two <italic><tp:taxon-name><tp:taxon-name-part taxon-name-part-type="genus" reg="Scelimena">Scelimena</tp:taxon-name-part></tp:taxon-name></italic> species was the same as in other <tp:taxon-name><tp:taxon-name-part taxon-name-part-type="superfamily">Tetrigoidea</tp:taxon-name-part></tp:taxon-name> species (<xref ref-type="bibr" rid="B27">Li et al. 2021</xref>); among them, 23 genes (9 protein-coding genes and 14 transfer RNA genes) were located on the majority strand (J-strand), while the remaining genes (four protein-coding genes, eight transfer RNA genes and two ribosomal RNA genes) were encoded on the minority strand (N-strand). The total lengths of the intergenic spacers of the two mitogenomes were 38 bp (<italic><tp:taxon-name><tp:taxon-name-part taxon-name-part-type="genus" reg="Scelimena">S.</tp:taxon-name-part><tp:taxon-name-part taxon-name-part-type="species" reg="discalis">discalis</tp:taxon-name-part></tp:taxon-name></italic>) and 64 bp (<italic><tp:taxon-name><tp:taxon-name-part taxon-name-part-type="genus" reg="Scelimena">S.</tp:taxon-name-part><tp:taxon-name-part taxon-name-part-type="species" reg="spicupennis">spicupennis</tp:taxon-name-part></tp:taxon-name></italic>). The longest intergenic spacer of <italic><tp:taxon-name><tp:taxon-name-part taxon-name-part-type="genus" reg="Scelimena">S.</tp:taxon-name-part><tp:taxon-name-part taxon-name-part-type="species" reg="discalis">discalis</tp:taxon-name-part></tp:taxon-name></italic> was located between tRNA<sup>Ser2</sup> and ND1, while that of <italic><tp:taxon-name><tp:taxon-name-part taxon-name-part-type="genus" reg="Scelimena">S.</tp:taxon-name-part><tp:taxon-name-part taxon-name-part-type="species" reg="spicupennis">spicupennis</tp:taxon-name-part></tp:taxon-name></italic> was located between rrnL and tRNA<sup>Val</sup>. The total lengths of the gene overlaps of the two mitogenomes were 68 bp (<italic><tp:taxon-name><tp:taxon-name-part taxon-name-part-type="genus" reg="Scelimena">S.</tp:taxon-name-part><tp:taxon-name-part taxon-name-part-type="species" reg="discalis">discalis</tp:taxon-name-part></tp:taxon-name></italic>) and 54 bp (<italic><tp:taxon-name><tp:taxon-name-part taxon-name-part-type="genus" reg="Scelimena">S.</tp:taxon-name-part><tp:taxon-name-part taxon-name-part-type="species" reg="spicupennis">spicupennis</tp:taxon-name-part></tp:taxon-name></italic>). The longest overlapping region of <italic><tp:taxon-name><tp:taxon-name-part taxon-name-part-type="genus" reg="Scelimena">S.</tp:taxon-name-part><tp:taxon-name-part taxon-name-part-type="species" reg="discalis">discalis</tp:taxon-name-part></tp:taxon-name></italic> was between tRNA<sup>Leu1</sup> and rrnL, and that of <italic><tp:taxon-name><tp:taxon-name-part taxon-name-part-type="genus" reg="Scelimena">S.</tp:taxon-name-part><tp:taxon-name-part taxon-name-part-type="species" reg="spicupennis">spicupennis</tp:taxon-name-part></tp:taxon-name></italic> was between tRNA<sup>Trp</sup> and tRNA<sup>Cys</sup>.</p><table-wrap id="T2" position="float" orientation="portrait"><label>Table 2.</label><caption><p>Organization of the <italic><tp:taxon-name><tp:taxon-name-part taxon-name-part-type="genus" reg="Scelimena">Scelimena</tp:taxon-name-part><tp:taxon-name-part taxon-name-part-type="species" reg="spicupennis">spicupennis</tp:taxon-name-part></tp:taxon-name></italic> mitogenome.</p></caption><table id="TID0EPLAI" rules="all"><tbody><tr><th rowspan="1" colspan="1">Name</th><th rowspan="1" colspan="1">Strand</th><th rowspan="1" colspan="1">Anticodon</th><th rowspan="1" colspan="1">Start</th><th rowspan="1" colspan="1">Stop</th><th rowspan="1" colspan="1">Size(bp)</th><th rowspan="1" colspan="1">Ovl(-)/nc(+)</th><th rowspan="1" colspan="1">Codons</th></tr><tr><td rowspan="1" colspan="1">tRNA<sup>Ile</sup></td><td rowspan="1" colspan="1">J</td><td rowspan="1" colspan="1">GAT</td><td rowspan="1" colspan="1">1</td><td rowspan="1" colspan="1">66</td><td rowspan="1" colspan="1">66</td><td rowspan="1" colspan="1">0</td><td rowspan="1" colspan="1"/></tr><tr><td rowspan="1" colspan="1">tRNA<sup>Gln</sup></td><td rowspan="1" colspan="1">N</td><td rowspan="1" colspan="1">TTG</td><td rowspan="1" colspan="1">67</td><td rowspan="1" colspan="1">135</td><td rowspan="1" colspan="1">69</td><td rowspan="1" colspan="1">-1</td><td rowspan="1" colspan="1"/></tr><tr><td rowspan="1" colspan="1">tRNA<sup>Met</sup></td><td rowspan="1" colspan="1">J</td><td rowspan="1" colspan="1">CAT</td><td rowspan="1" colspan="1">135</td><td rowspan="1" colspan="1">201</td><td rowspan="1" colspan="1">67</td><td rowspan="1" colspan="1">1</td><td rowspan="1" colspan="1"/></tr><tr><td rowspan="1" colspan="1">ND2</td><td rowspan="1" colspan="1">J</td><td rowspan="1" colspan="1"/><td rowspan="1" colspan="1">203</td><td rowspan="1" colspan="1">1216</td><td rowspan="1" colspan="1">1014</td><td rowspan="1" colspan="1">-2</td><td rowspan="1" colspan="1">ATC/TAA</td></tr><tr><td rowspan="1" colspan="1">tRNA<sup>Trp</sup></td><td rowspan="1" colspan="1">J</td><td rowspan="1" colspan="1">TCA</td><td rowspan="1" colspan="1">1215</td><td rowspan="1" colspan="1">1280</td><td rowspan="1" colspan="1">66</td><td rowspan="1" colspan="1">-8</td><td rowspan="1" colspan="1"/></tr><tr><td rowspan="1" colspan="1">tRNA<sup>Cys</sup></td><td rowspan="1" colspan="1">N</td><td rowspan="1" colspan="1">GCA</td><td rowspan="1" colspan="1">1273</td><td rowspan="1" colspan="1">1335</td><td rowspan="1" colspan="1">63</td><td rowspan="1" colspan="1">-1</td><td rowspan="1" colspan="1"/></tr><tr><td rowspan="1" colspan="1">tRNA<sup>Tyr</sup></td><td rowspan="1" colspan="1">N</td><td rowspan="1" colspan="1">GTA</td><td rowspan="1" colspan="1">1335</td><td rowspan="1" colspan="1">1402</td><td rowspan="1" colspan="1">68</td><td rowspan="1" colspan="1">-3</td><td rowspan="1" colspan="1"/></tr><tr><td rowspan="1" colspan="1">COI</td><td rowspan="1" colspan="1">J</td><td rowspan="1" colspan="1"/><td rowspan="1" colspan="1">1400</td><td rowspan="1" colspan="1">2938</td><td rowspan="1" colspan="1">1539</td><td rowspan="1" colspan="1">-5</td><td rowspan="1" colspan="1">ATC/TAA</td></tr><tr><td rowspan="1" colspan="1">tRNA<sup>Leu2</sup></td><td rowspan="1" colspan="1">J</td><td rowspan="1" colspan="1">TAA</td><td rowspan="1" colspan="1">2934</td><td rowspan="1" colspan="1">2997</td><td rowspan="1" colspan="1">64</td><td rowspan="1" colspan="1">0</td><td rowspan="1" colspan="1"/></tr><tr><td rowspan="1" colspan="1">COII</td><td rowspan="1" colspan="1">J</td><td rowspan="1" colspan="1"/><td rowspan="1" colspan="1">2998</td><td rowspan="1" colspan="1">3678</td><td rowspan="1" colspan="1">681</td><td rowspan="1" colspan="1">0</td><td rowspan="1" colspan="1">ATG/TAA</td></tr><tr><td rowspan="1" colspan="1">tRNA<sup>Asp</sup></td><td rowspan="1" colspan="1">J</td><td rowspan="1" colspan="1">GTC</td><td rowspan="1" colspan="1">3679</td><td rowspan="1" colspan="1">3740</td><td rowspan="1" colspan="1">62</td><td rowspan="1" colspan="1">1</td><td rowspan="1" colspan="1"/></tr><tr><td rowspan="1" colspan="1">tRNA<sup>Lys</sup></td><td rowspan="1" colspan="1">J</td><td rowspan="1" colspan="1">CTT</td><td rowspan="1" colspan="1">3742</td><td rowspan="1" colspan="1">3810</td><td rowspan="1" colspan="1">69</td><td rowspan="1" colspan="1">1</td><td rowspan="1" colspan="1"/></tr><tr><td rowspan="1" colspan="1">ATP8</td><td rowspan="1" colspan="1">J</td><td rowspan="1" colspan="1"/><td rowspan="1" colspan="1">3812</td><td rowspan="1" colspan="1">3970</td><td rowspan="1" colspan="1">159</td><td rowspan="1" colspan="1">-7</td><td rowspan="1" colspan="1">ATG/TAA</td></tr><tr><td rowspan="1" colspan="1">ATP6</td><td rowspan="1" colspan="1">J</td><td rowspan="1" colspan="1"/><td rowspan="1" colspan="1">3964</td><td rowspan="1" colspan="1">4635</td><td rowspan="1" colspan="1">672</td><td rowspan="1" colspan="1">-1</td><td rowspan="1" colspan="1">ATG/TAA</td></tr><tr><td rowspan="1" colspan="1">COIII</td><td rowspan="1" colspan="1">J</td><td rowspan="1" colspan="1"/><td rowspan="1" colspan="1">4635</td><td rowspan="1" colspan="1">5423</td><td rowspan="1" colspan="1">789</td><td rowspan="1" colspan="1">-1</td><td rowspan="1" colspan="1">ATG/TAA</td></tr><tr><td rowspan="1" colspan="1">tRNA<sup>Gly</sup></td><td rowspan="1" colspan="1">J</td><td rowspan="1" colspan="1">TCC</td><td rowspan="1" colspan="1">5423</td><td rowspan="1" colspan="1">5485</td><td rowspan="1" colspan="1">63</td><td rowspan="1" colspan="1">0</td><td rowspan="1" colspan="1"/></tr><tr><td rowspan="1" colspan="1">ND3</td><td rowspan="1" colspan="1">J</td><td rowspan="1" colspan="1"/><td rowspan="1" colspan="1">5486</td><td rowspan="1" colspan="1">5839</td><td rowspan="1" colspan="1">354</td><td rowspan="1" colspan="1">-2</td><td rowspan="1" colspan="1">ATT/TAG</td></tr><tr><td rowspan="1" colspan="1">tRNA<sup>Ala</sup></td><td rowspan="1" colspan="1">J</td><td rowspan="1" colspan="1">TGC</td><td rowspan="1" colspan="1">5838</td><td rowspan="1" colspan="1">5900</td><td rowspan="1" colspan="1">63</td><td rowspan="1" colspan="1">-1</td><td rowspan="1" colspan="1"/></tr><tr><td rowspan="1" colspan="1">tRNA<sup>Arg</sup></td><td rowspan="1" colspan="1">J</td><td rowspan="1" colspan="1">TCG</td><td rowspan="1" colspan="1">5900</td><td rowspan="1" colspan="1">5962</td><td rowspan="1" colspan="1">63</td><td rowspan="1" colspan="1">0</td><td rowspan="1" colspan="1"/></tr><tr><td rowspan="1" colspan="1">tRNA<sup>Asn</sup></td><td rowspan="1" colspan="1">J</td><td rowspan="1" colspan="1">GTT</td><td rowspan="1" colspan="1">5963</td><td rowspan="1" colspan="1">6029</td><td rowspan="1" colspan="1">67</td><td rowspan="1" colspan="1">0</td><td rowspan="1" colspan="1"/></tr><tr><td rowspan="1" colspan="1">tRNA<sup>Ser1</sup></td><td rowspan="1" colspan="1">J</td><td rowspan="1" colspan="1">GCT</td><td rowspan="1" colspan="1">6030</td><td rowspan="1" colspan="1">6096</td><td rowspan="1" colspan="1">67</td><td rowspan="1" colspan="1">0</td><td rowspan="1" colspan="1"/></tr><tr><td rowspan="1" colspan="1">tRNA<sup>Glu</sup></td><td rowspan="1" colspan="1">J</td><td rowspan="1" colspan="1">TTC</td><td rowspan="1" colspan="1">6097</td><td rowspan="1" colspan="1">6159</td><td rowspan="1" colspan="1">63</td><td rowspan="1" colspan="1">-2</td><td rowspan="1" colspan="1"/></tr><tr><td rowspan="1" colspan="1">tRNA<sup>Phe</sup></td><td rowspan="1" colspan="1">N</td><td rowspan="1" colspan="1">GAA</td><td rowspan="1" colspan="1">6158</td><td rowspan="1" colspan="1">6219</td><td rowspan="1" colspan="1">62</td><td rowspan="1" colspan="1">0</td><td rowspan="1" colspan="1"/></tr><tr><td rowspan="1" colspan="1">ND5</td><td rowspan="1" colspan="1">N</td><td rowspan="1" colspan="1"/><td rowspan="1" colspan="1">6220</td><td rowspan="1" colspan="1">7945</td><td rowspan="1" colspan="1">1726</td><td rowspan="1" colspan="1">1</td><td rowspan="1" colspan="1">ATG/T(AA)</td></tr><tr><td rowspan="1" colspan="1">tRNA<sup>His</sup></td><td rowspan="1" colspan="1">N</td><td rowspan="1" colspan="1">GTG</td><td rowspan="1" colspan="1">7947</td><td rowspan="1" colspan="1">8008</td><td rowspan="1" colspan="1">62</td><td rowspan="1" colspan="1">-1</td><td rowspan="1" colspan="1"/></tr><tr><td rowspan="1" colspan="1">ND4</td><td rowspan="1" colspan="1">N</td><td rowspan="1" colspan="1"/><td rowspan="1" colspan="1">8008</td><td rowspan="1" colspan="1">9333</td><td rowspan="1" colspan="1">1326</td><td rowspan="1" colspan="1">-7</td><td rowspan="1" colspan="1">ATG/TAG</td></tr><tr><td rowspan="1" colspan="1">ND4L</td><td rowspan="1" colspan="1">N</td><td rowspan="1" colspan="1"/><td rowspan="1" colspan="1">9327</td><td rowspan="1" colspan="1">9608</td><td rowspan="1" colspan="1">282</td><td rowspan="1" colspan="1">8</td><td rowspan="1" colspan="1">ATG/TAA</td></tr><tr><td rowspan="1" colspan="1">tRNA<sup>Thr</sup></td><td rowspan="1" colspan="1">J</td><td rowspan="1" colspan="1">TGT</td><td rowspan="1" colspan="1">9617</td><td rowspan="1" colspan="1">9680</td><td rowspan="1" colspan="1">64</td><td rowspan="1" colspan="1">0</td><td rowspan="1" colspan="1"/></tr><tr><td rowspan="1" colspan="1">tRNA<sup>Pro</sup></td><td rowspan="1" colspan="1">N</td><td rowspan="1" colspan="1">TGG</td><td rowspan="1" colspan="1">9681</td><td rowspan="1" colspan="1">9743</td><td rowspan="1" colspan="1">63</td><td rowspan="1" colspan="1">1</td><td rowspan="1" colspan="1"/></tr><tr><td rowspan="1" colspan="1">ND6</td><td rowspan="1" colspan="1">J</td><td rowspan="1" colspan="1"/><td rowspan="1" colspan="1">9745</td><td rowspan="1" colspan="1">10245</td><td rowspan="1" colspan="1">501</td><td rowspan="1" colspan="1">-1</td><td rowspan="1" colspan="1">TTG/TAA</td></tr><tr><td rowspan="1" colspan="1">CytB</td><td rowspan="1" colspan="1">J</td><td rowspan="1" colspan="1"/><td rowspan="1" colspan="1">10245</td><td rowspan="1" colspan="1">11384</td><td rowspan="1" colspan="1">1140</td><td rowspan="1" colspan="1">-2</td><td rowspan="1" colspan="1">ATG/TAG</td></tr><tr><td rowspan="1" colspan="1">tRNA<sup>Ser2</sup></td><td rowspan="1" colspan="1">J</td><td rowspan="1" colspan="1">TGA</td><td rowspan="1" colspan="1">11383</td><td rowspan="1" colspan="1">11447</td><td rowspan="1" colspan="1">65</td><td rowspan="1" colspan="1">13</td><td rowspan="1" colspan="1"/></tr><tr><td rowspan="1" colspan="1">ND1</td><td rowspan="1" colspan="1">N</td><td rowspan="1" colspan="1"/><td rowspan="1" colspan="1">11461</td><td rowspan="1" colspan="1">12402</td><td rowspan="1" colspan="1">942</td><td rowspan="1" colspan="1">0</td><td rowspan="1" colspan="1">ATT/TAA</td></tr><tr><td rowspan="1" colspan="1">tRNA<sup>Leu1</sup></td><td rowspan="1" colspan="1">N</td><td rowspan="1" colspan="1">TAG</td><td rowspan="1" colspan="1">12403</td><td rowspan="1" colspan="1">12467</td><td rowspan="1" colspan="1">65</td><td rowspan="1" colspan="1">-6</td><td rowspan="1" colspan="1"/></tr><tr><td rowspan="1" colspan="1">rrnL</td><td rowspan="1" colspan="1">N</td><td rowspan="1" colspan="1"/><td rowspan="1" colspan="1">12462</td><td rowspan="1" colspan="1">13734</td><td rowspan="1" colspan="1">1273</td><td rowspan="1" colspan="1">38</td><td rowspan="1" colspan="1"/></tr><tr><td rowspan="1" colspan="1">tRNA<sup>Val</sup></td><td rowspan="1" colspan="1">N</td><td rowspan="1" colspan="1">TAC</td><td rowspan="1" colspan="1">13773</td><td rowspan="1" colspan="1">13839</td><td rowspan="1" colspan="1">67</td><td rowspan="1" colspan="1">-3</td><td rowspan="1" colspan="1"/></tr><tr><td rowspan="1" colspan="1">rrnS</td><td rowspan="1" colspan="1">N</td><td rowspan="1" colspan="1"/><td rowspan="1" colspan="1">13837</td><td rowspan="1" colspan="1">14574</td><td rowspan="1" colspan="1">738</td><td rowspan="1" colspan="1">0</td><td rowspan="1" colspan="1"/></tr><tr><td rowspan="1" colspan="1">CR</td><td rowspan="1" colspan="1">-</td><td rowspan="1" colspan="1"/><td rowspan="1" colspan="1">14575</td><td rowspan="1" colspan="1">16069</td><td rowspan="1" colspan="1">1495</td><td rowspan="1" colspan="1"/><td rowspan="1" colspan="1"/></tr></tbody></table></table-wrap><table-wrap id="T3" position="float" orientation="portrait"><label>Table 3.</label><caption><p>Organization of the <italic><tp:taxon-name><tp:taxon-name-part taxon-name-part-type="genus" reg="Scelimena">Scelimena</tp:taxon-name-part><tp:taxon-name-part taxon-name-part-type="species" reg="discalis">discalis</tp:taxon-name-part></tp:taxon-name></italic> mitogenome.</p></caption><table id="TID0ERZBI" rules="all"><tbody><tr><th rowspan="1" colspan="1">Name</th><th rowspan="1" colspan="1">Strand</th><th rowspan="1" colspan="1">Anticodon</th><th rowspan="1" colspan="1">Start</th><th rowspan="1" colspan="1">Stop</th><th rowspan="1" colspan="1">Size(bp)</th><th rowspan="1" colspan="1">Ovl(-)/nc(+)</th><th rowspan="1" colspan="1">Codons</th></tr><tr><td rowspan="1" colspan="1">tRNA<sup>Ile</sup></td><td rowspan="1" colspan="1">J</td><td rowspan="1" colspan="1">GAT</td><td rowspan="1" colspan="1">1</td><td rowspan="1" colspan="1">66</td><td rowspan="1" colspan="1">66</td><td rowspan="1" colspan="1">2</td><td rowspan="1" colspan="1"/></tr><tr><td rowspan="1" colspan="1">tRNA<sup>Gln</sup></td><td rowspan="1" colspan="1">N</td><td rowspan="1" colspan="1">TTG</td><td rowspan="1" colspan="1">69</td><td rowspan="1" colspan="1">137</td><td rowspan="1" colspan="1">69</td><td rowspan="1" colspan="1">7</td><td rowspan="1" colspan="1"/></tr><tr><td rowspan="1" colspan="1">tRNA<sup>Met</sup></td><td rowspan="1" colspan="1">J</td><td rowspan="1" colspan="1">CAT</td><td rowspan="1" colspan="1">145</td><td rowspan="1" colspan="1">212</td><td rowspan="1" colspan="1">68</td><td rowspan="1" colspan="1">0</td><td rowspan="1" colspan="1"/></tr><tr><td rowspan="1" colspan="1">ND2</td><td rowspan="1" colspan="1">J</td><td rowspan="1" colspan="1"/><td rowspan="1" colspan="1">213</td><td rowspan="1" colspan="1">1226</td><td rowspan="1" colspan="1">1014</td><td rowspan="1" colspan="1">-2</td><td rowspan="1" colspan="1">ATT/TAA</td></tr><tr><td rowspan="1" colspan="1">tRNA<sup>Trp</sup></td><td rowspan="1" colspan="1">J</td><td rowspan="1" colspan="1">TCA</td><td rowspan="1" colspan="1">1225</td><td rowspan="1" colspan="1">1289</td><td rowspan="1" colspan="1">65</td><td rowspan="1" colspan="1">-8</td><td rowspan="1" colspan="1"/></tr><tr><td rowspan="1" colspan="1">tRNA<sup>Cys</sup></td><td rowspan="1" colspan="1">N</td><td rowspan="1" colspan="1">GCA</td><td rowspan="1" colspan="1">1282</td><td rowspan="1" colspan="1">1344</td><td rowspan="1" colspan="1">63</td><td rowspan="1" colspan="1">0</td><td rowspan="1" colspan="1"/></tr><tr><td rowspan="1" colspan="1">tRNA<sup>Tyr</sup></td><td rowspan="1" colspan="1">N</td><td rowspan="1" colspan="1">GTA</td><td rowspan="1" colspan="1">1345</td><td rowspan="1" colspan="1">1411</td><td rowspan="1" colspan="1">67</td><td rowspan="1" colspan="1">-3</td><td rowspan="1" colspan="1"/></tr><tr><td rowspan="1" colspan="1">COI</td><td rowspan="1" colspan="1">J</td><td rowspan="1" colspan="1"/><td rowspan="1" colspan="1">1409</td><td rowspan="1" colspan="1">2947</td><td rowspan="1" colspan="1">1539</td><td rowspan="1" colspan="1">-5</td><td rowspan="1" colspan="1">ATC/TAA</td></tr><tr><td rowspan="1" colspan="1">tRNA<sup>Leu2</sup></td><td rowspan="1" colspan="1">J</td><td rowspan="1" colspan="1">TAA</td><td rowspan="1" colspan="1">2943</td><td rowspan="1" colspan="1">3007</td><td rowspan="1" colspan="1">65</td><td rowspan="1" colspan="1">1</td><td rowspan="1" colspan="1"/></tr><tr><td rowspan="1" colspan="1">COII</td><td rowspan="1" colspan="1">J</td><td rowspan="1" colspan="1"/><td rowspan="1" colspan="1">3009</td><td rowspan="1" colspan="1">3683</td><td rowspan="1" colspan="1">675</td><td rowspan="1" colspan="1">4</td><td rowspan="1" colspan="1">ATG/TAG</td></tr><tr><td rowspan="1" colspan="1">tRNA<sup>Asp</sup></td><td rowspan="1" colspan="1">J</td><td rowspan="1" colspan="1">GTC</td><td rowspan="1" colspan="1">3688</td><td rowspan="1" colspan="1">3748</td><td rowspan="1" colspan="1">61</td><td rowspan="1" colspan="1">1</td><td rowspan="1" colspan="1"/></tr><tr><td rowspan="1" colspan="1">tRNA<sup>Lys</sup></td><td rowspan="1" colspan="1">J</td><td rowspan="1" colspan="1">CTT</td><td rowspan="1" colspan="1">3750</td><td rowspan="1" colspan="1">3817</td><td rowspan="1" colspan="1">68</td><td rowspan="1" colspan="1">2</td><td rowspan="1" colspan="1"/></tr><tr><td rowspan="1" colspan="1">ATP8</td><td rowspan="1" colspan="1">J</td><td rowspan="1" colspan="1"/><td rowspan="1" colspan="1">3820</td><td rowspan="1" colspan="1">3978</td><td rowspan="1" colspan="1">159</td><td rowspan="1" colspan="1">-7</td><td rowspan="1" colspan="1">ATG/TAA</td></tr><tr><td rowspan="1" colspan="1">ATP6</td><td rowspan="1" colspan="1">J</td><td rowspan="1" colspan="1"/><td rowspan="1" colspan="1">3972</td><td rowspan="1" colspan="1">4643</td><td rowspan="1" colspan="1">672</td><td rowspan="1" colspan="1">-1</td><td rowspan="1" colspan="1">ATG/TAA</td></tr><tr><td rowspan="1" colspan="1">COIII</td><td rowspan="1" colspan="1">J</td><td rowspan="1" colspan="1"/><td rowspan="1" colspan="1">4643</td><td rowspan="1" colspan="1">5431</td><td rowspan="1" colspan="1">789</td><td rowspan="1" colspan="1">-1</td><td rowspan="1" colspan="1">ATG/TAG</td></tr><tr><td rowspan="1" colspan="1">tRNA<sup>Gly</sup></td><td rowspan="1" colspan="1">J</td><td rowspan="1" colspan="1">TCC</td><td rowspan="1" colspan="1">5431</td><td rowspan="1" colspan="1">5497</td><td rowspan="1" colspan="1">67</td><td rowspan="1" colspan="1">0</td><td rowspan="1" colspan="1"/></tr><tr><td rowspan="1" colspan="1">ND3</td><td rowspan="1" colspan="1">J</td><td rowspan="1" colspan="1"/><td rowspan="1" colspan="1">5498</td><td rowspan="1" colspan="1">5851</td><td rowspan="1" colspan="1">354</td><td rowspan="1" colspan="1">-2</td><td rowspan="1" colspan="1">ATT/TAG</td></tr><tr><td rowspan="1" colspan="1">tRNA<sup>Ala</sup></td><td rowspan="1" colspan="1">J</td><td rowspan="1" colspan="1">TGC</td><td rowspan="1" colspan="1">5850</td><td rowspan="1" colspan="1">5913</td><td rowspan="1" colspan="1">64</td><td rowspan="1" colspan="1">-1</td><td rowspan="1" colspan="1"/></tr><tr><td rowspan="1" colspan="1">tRNA<sup>Arg</sup></td><td rowspan="1" colspan="1">J</td><td rowspan="1" colspan="1">TCG</td><td rowspan="1" colspan="1">5913</td><td rowspan="1" colspan="1">5973</td><td rowspan="1" colspan="1">61</td><td rowspan="1" colspan="1">0</td><td rowspan="1" colspan="1"/></tr><tr><td rowspan="1" colspan="1">tRNA<sup>Asn</sup></td><td rowspan="1" colspan="1">J</td><td rowspan="1" colspan="1">GTT</td><td rowspan="1" colspan="1">5974</td><td rowspan="1" colspan="1">6039</td><td rowspan="1" colspan="1">66</td><td rowspan="1" colspan="1">0</td><td rowspan="1" colspan="1"/></tr><tr><td rowspan="1" colspan="1">tRNA<sup>Ser1</sup></td><td rowspan="1" colspan="1">J</td><td rowspan="1" colspan="1">GCT</td><td rowspan="1" colspan="1">6040</td><td rowspan="1" colspan="1">6105</td><td rowspan="1" colspan="1">66</td><td rowspan="1" colspan="1">0</td><td rowspan="1" colspan="1"/></tr><tr><td rowspan="1" colspan="1">tRNA<sup>Glu</sup></td><td rowspan="1" colspan="1">J</td><td rowspan="1" colspan="1">TTC</td><td rowspan="1" colspan="1">6106</td><td rowspan="1" colspan="1">6169</td><td rowspan="1" colspan="1">64</td><td rowspan="1" colspan="1">-2</td><td rowspan="1" colspan="1"/></tr><tr><td rowspan="1" colspan="1">tRNA<sup>Phe</sup></td><td rowspan="1" colspan="1">N</td><td rowspan="1" colspan="1">GAA</td><td rowspan="1" colspan="1">6168</td><td rowspan="1" colspan="1">6229</td><td rowspan="1" colspan="1">62</td><td rowspan="1" colspan="1">0</td><td rowspan="1" colspan="1"/></tr><tr><td rowspan="1" colspan="1">ND5</td><td rowspan="1" colspan="1">N</td><td rowspan="1" colspan="1"/><td rowspan="1" colspan="1">6230</td><td rowspan="1" colspan="1">7955</td><td rowspan="1" colspan="1">1726</td><td rowspan="1" colspan="1">1</td><td rowspan="1" colspan="1">ATT/T(AA)</td></tr><tr><td rowspan="1" colspan="1">tRNA<sup>His</sup></td><td rowspan="1" colspan="1">N</td><td rowspan="1" colspan="1">GTG</td><td rowspan="1" colspan="1">7957</td><td rowspan="1" colspan="1">8021</td><td rowspan="1" colspan="1">65</td><td rowspan="1" colspan="1">-1</td><td rowspan="1" colspan="1"/></tr><tr><td rowspan="1" colspan="1">ND4</td><td rowspan="1" colspan="1">N</td><td rowspan="1" colspan="1"/><td rowspan="1" colspan="1">8021</td><td rowspan="1" colspan="1">9346</td><td rowspan="1" colspan="1">1326</td><td rowspan="1" colspan="1">-7</td><td rowspan="1" colspan="1">ATG/TAG</td></tr><tr><td rowspan="1" colspan="1">ND4L</td><td rowspan="1" colspan="1">N</td><td rowspan="1" colspan="1"/><td rowspan="1" colspan="1">9340</td><td rowspan="1" colspan="1">9624</td><td rowspan="1" colspan="1">285</td><td rowspan="1" colspan="1">4</td><td rowspan="1" colspan="1">ATG/TAA</td></tr><tr><td rowspan="1" colspan="1">tRNA<sup>Thr</sup></td><td rowspan="1" colspan="1">J</td><td rowspan="1" colspan="1">TGT</td><td rowspan="1" colspan="1">9629</td><td rowspan="1" colspan="1">9692</td><td rowspan="1" colspan="1">64</td><td rowspan="1" colspan="1">0</td><td rowspan="1" colspan="1"/></tr><tr><td rowspan="1" colspan="1">tRNA<sup>Pro</sup></td><td rowspan="1" colspan="1">N</td><td rowspan="1" colspan="1">TGG</td><td rowspan="1" colspan="1">9693</td><td rowspan="1" colspan="1">9757</td><td rowspan="1" colspan="1">65</td><td rowspan="1" colspan="1">1</td><td rowspan="1" colspan="1"/></tr><tr><td rowspan="1" colspan="1">ND6</td><td rowspan="1" colspan="1">J</td><td rowspan="1" colspan="1"/><td rowspan="1" colspan="1">9759</td><td rowspan="1" colspan="1">10262</td><td rowspan="1" colspan="1">504</td><td rowspan="1" colspan="1">-1</td><td rowspan="1" colspan="1">TTG/TAA</td></tr><tr><td rowspan="1" colspan="1">CytB</td><td rowspan="1" colspan="1">J</td><td rowspan="1" colspan="1"/><td rowspan="1" colspan="1">10262</td><td rowspan="1" colspan="1">11401</td><td rowspan="1" colspan="1">1140</td><td rowspan="1" colspan="1">-2</td><td rowspan="1" colspan="1">ATG/TAG</td></tr><tr><td rowspan="1" colspan="1">tRNA<sup>Ser2</sup></td><td rowspan="1" colspan="1">J</td><td rowspan="1" colspan="1">TGA</td><td rowspan="1" colspan="1">11400</td><td rowspan="1" colspan="1">11464</td><td rowspan="1" colspan="1">65</td><td rowspan="1" colspan="1">12</td><td rowspan="1" colspan="1"/></tr><tr><td rowspan="1" colspan="1">ND1</td><td rowspan="1" colspan="1">N</td><td rowspan="1" colspan="1"/><td rowspan="1" colspan="1">11477</td><td rowspan="1" colspan="1">12418</td><td rowspan="1" colspan="1">942</td><td rowspan="1" colspan="1">0</td><td rowspan="1" colspan="1">ATT/TAA</td></tr><tr><td rowspan="1" colspan="1">tRNA<sup>Leu1</sup></td><td rowspan="1" colspan="1">N</td><td rowspan="1" colspan="1">TAG</td><td rowspan="1" colspan="1">12419</td><td rowspan="1" colspan="1">12482</td><td rowspan="1" colspan="1">64</td><td rowspan="1" colspan="1">-23</td><td rowspan="1" colspan="1"/></tr><tr><td rowspan="1" colspan="1">rrnL</td><td rowspan="1" colspan="1">N</td><td rowspan="1" colspan="1"/><td rowspan="1" colspan="1">12460</td><td rowspan="1" colspan="1">13774</td><td rowspan="1" colspan="1">1315</td><td rowspan="1" colspan="1">3</td><td rowspan="1" colspan="1"/></tr><tr><td rowspan="1" colspan="1">tRNA<sup>Val</sup></td><td rowspan="1" colspan="1">N</td><td rowspan="1" colspan="1">TAC</td><td rowspan="1" colspan="1">13778</td><td rowspan="1" colspan="1">13845</td><td rowspan="1" colspan="1">68</td><td rowspan="1" colspan="1">-2</td><td rowspan="1" colspan="1"/></tr><tr><td rowspan="1" colspan="1">rrnS</td><td rowspan="1" colspan="1">N</td><td rowspan="1" colspan="1"/><td rowspan="1" colspan="1">13844</td><td rowspan="1" colspan="1">14584</td><td rowspan="1" colspan="1">741</td><td rowspan="1" colspan="1">0</td><td rowspan="1" colspan="1"/></tr><tr><td rowspan="1" colspan="1">CR</td><td rowspan="1" colspan="1">-</td><td rowspan="1" colspan="1"/><td rowspan="1" colspan="1">14585</td><td rowspan="1" colspan="1">17552</td><td rowspan="1" colspan="1">2968</td><td rowspan="1" colspan="1"/><td rowspan="1" colspan="1"/></tr></tbody></table></table-wrap><p>The total length of 13 protein-coding genes of the two mitogenomes was the same (11,125 bp) in <italic><tp:taxon-name><tp:taxon-name-part taxon-name-part-type="genus" reg="Scelimena">S.</tp:taxon-name-part><tp:taxon-name-part taxon-name-part-type="species" reg="discalis">discalis</tp:taxon-name-part></tp:taxon-name></italic> and <italic><tp:taxon-name><tp:taxon-name-part taxon-name-part-type="genus" reg="Scelimena">S.</tp:taxon-name-part><tp:taxon-name-part taxon-name-part-type="species" reg="spicupennis">spicupennis</tp:taxon-name-part></tp:taxon-name></italic> (Tables <xref ref-type="table" rid="T2">2</xref>, <xref ref-type="table" rid="T3">3</xref>). For 13 PCGs, the length of each gene ranged from 159 to 1,726 bp, with ATP8 being the shortest (159 bp) and ND5 being the longest (1,726 bp) in both of mitogenomes. All of the PCGs started with the typical ATN (ATT, ATC or ATG) or TTG codon and ended with the complete TAA or TAG codon, with the exception of the ND5 gene, which terminated with an incomplete T. The total lengths of the 22 tRNA genes of the two mitogenomes were 1,433 bp and 1,428 bp. The sizes of the 22 tRNA genes of the two mitogenomes ranged from 61 bp to 69 bp in <italic><tp:taxon-name><tp:taxon-name-part taxon-name-part-type="genus" reg="Scelimena">S.</tp:taxon-name-part><tp:taxon-name-part taxon-name-part-type="species" reg="discalis">discalis</tp:taxon-name-part></tp:taxon-name></italic>, and from 62 bp to 69 bp in <italic><tp:taxon-name><tp:taxon-name-part taxon-name-part-type="genus" reg="Scelimena">S.</tp:taxon-name-part><tp:taxon-name-part taxon-name-part-type="species" reg="spicupennis">spicupennis</tp:taxon-name-part></tp:taxon-name></italic>. The two ribosomal RNA unit genes, rrnL and rrnS, were located between tRNA<sup>Leu1</sup> and tRNA<sup>Val</sup>, and between the noncoding region and tRNA<sup>Val</sup>, respectively. The size of rrnL was 1,315bp (<italic><tp:taxon-name><tp:taxon-name-part taxon-name-part-type="genus" reg="Scelimena">S.</tp:taxon-name-part><tp:taxon-name-part taxon-name-part-type="species" reg="discalis">discalis</tp:taxon-name-part></tp:taxon-name></italic>) and 1,273bp (<italic><tp:taxon-name><tp:taxon-name-part taxon-name-part-type="genus" reg="Scelimena">S.</tp:taxon-name-part><tp:taxon-name-part taxon-name-part-type="species" reg="spicupennis">spicupennis</tp:taxon-name-part></tp:taxon-name></italic>), and the size of rrnS was 741 bp (<italic><tp:taxon-name><tp:taxon-name-part taxon-name-part-type="genus" reg="Scelimena">S.</tp:taxon-name-part><tp:taxon-name-part taxon-name-part-type="species" reg="discalis">discalis</tp:taxon-name-part></tp:taxon-name></italic>)and 738 bp (<italic><tp:taxon-name><tp:taxon-name-part taxon-name-part-type="genus" reg="Scelimena">S.</tp:taxon-name-part><tp:taxon-name-part taxon-name-part-type="species" reg="spicupennis">spicupennis</tp:taxon-name-part></tp:taxon-name></italic>). The lengths of the noncoding control region were 2,968 bp (<italic><tp:taxon-name><tp:taxon-name-part taxon-name-part-type="genus" reg="Scelimena">S.</tp:taxon-name-part><tp:taxon-name-part taxon-name-part-type="species" reg="discalis">discalis</tp:taxon-name-part></tp:taxon-name></italic>) and 1,495 bp (<italic><tp:taxon-name><tp:taxon-name-part taxon-name-part-type="genus" reg="Scelimena">S.</tp:taxon-name-part><tp:taxon-name-part taxon-name-part-type="species" reg="spicupennis">spicupennis</tp:taxon-name-part></tp:taxon-name></italic>).</p></sec><sec sec-type="Nucleotide composition analysis" id="SECID0EX2BI"><title>Nucleotide composition analysis</title><p>The nucleotide characteristics of the newly obtained mitochondrial genome sequence are shown in Tables <xref ref-type="table" rid="T4">4</xref>, <xref ref-type="table" rid="T5">5</xref>. The nucleotide composition of the two newly sequenced mitogenomes was consistently biased towards A and T nucleotides, which constituted 70.73% (<italic><tp:taxon-name><tp:taxon-name-part taxon-name-part-type="genus" reg="Scelimena">S.</tp:taxon-name-part><tp:taxon-name-part taxon-name-part-type="species" reg="discalis">discalis</tp:taxon-name-part></tp:taxon-name></italic>) and 69.21% (<italic><tp:taxon-name><tp:taxon-name-part taxon-name-part-type="genus" reg="Scelimena">S.</tp:taxon-name-part><tp:taxon-name-part taxon-name-part-type="species" reg="spicupennis">spicupennis</tp:taxon-name-part></tp:taxon-name></italic>). Comparative analysis showed that the A + T content of the control region was higher than in other regions in <italic><tp:taxon-name><tp:taxon-name-part taxon-name-part-type="genus" reg="Scelimena">S.</tp:taxon-name-part><tp:taxon-name-part taxon-name-part-type="species" reg="discalis">discalis</tp:taxon-name-part></tp:taxon-name></italic> and <italic><tp:taxon-name><tp:taxon-name-part taxon-name-part-type="genus" reg="Scelimena">S.</tp:taxon-name-part><tp:taxon-name-part taxon-name-part-type="species" reg="spicupennis">spicupennis</tp:taxon-name-part></tp:taxon-name></italic>. The two mitogenomes showed a positive AT skew and a negative GC skew, which indicated that the A and C nucleotides were more abundant than the T and G nucleotides. For 13 PCGs, the overall A + T content was also higher than the G + C content. Moreover, the AT skews were negative, –0.112 (<italic><tp:taxon-name><tp:taxon-name-part taxon-name-part-type="genus" reg="Scelimena">S.</tp:taxon-name-part><tp:taxon-name-part taxon-name-part-type="species" reg="discalis">discalis</tp:taxon-name-part></tp:taxon-name></italic>) and –0.111 (<italic><tp:taxon-name><tp:taxon-name-part taxon-name-part-type="genus" reg="Scelimena">S.</tp:taxon-name-part><tp:taxon-name-part taxon-name-part-type="species" reg="spicupennis">spicupennis</tp:taxon-name-part></tp:taxon-name></italic>), and the GC skews were slightly negative, –0.026 (<italic><tp:taxon-name><tp:taxon-name-part taxon-name-part-type="genus" reg="Scelimena">S.</tp:taxon-name-part><tp:taxon-name-part taxon-name-part-type="species" reg="discalis">discalis</tp:taxon-name-part></tp:taxon-name></italic>) and –0.056 (<italic><tp:taxon-name><tp:taxon-name-part taxon-name-part-type="genus" reg="Scelimena">S.</tp:taxon-name-part><tp:taxon-name-part taxon-name-part-type="species" reg="spicupennis">spicupennis</tp:taxon-name-part></tp:taxon-name></italic>). The A + T contents of 22 tRNA genes of the two mitogenomes were 72.23% (<italic><tp:taxon-name><tp:taxon-name-part taxon-name-part-type="genus" reg="Scelimena">S.</tp:taxon-name-part><tp:taxon-name-part taxon-name-part-type="species" reg="discalis">discalis</tp:taxon-name-part></tp:taxon-name></italic>) and 71.79% (<italic><tp:taxon-name><tp:taxon-name-part taxon-name-part-type="genus" reg="Scelimena">S.</tp:taxon-name-part><tp:taxon-name-part taxon-name-part-type="species" reg="spicupennis">spicupennis</tp:taxon-name-part></tp:taxon-name></italic>) and showed positive AT and GC skews. The A + T content was 73.78% to 72.30% in rRNA genes and showed a negative AT skew and a positive GC skew.</p><table-wrap id="T4" position="float" orientation="portrait"><label>Table 4.</label><caption><p>Nucleotide composition of <italic><tp:taxon-name><tp:taxon-name-part taxon-name-part-type="genus" reg="Scelimena">Scelimena</tp:taxon-name-part><tp:taxon-name-part taxon-name-part-type="species" reg="spicupennis">spicupennis</tp:taxon-name-part></tp:taxon-name></italic>.</p></caption><table id="TID0ETHDI" rules="all"><tbody><tr><th rowspan="1" colspan="1"/><th rowspan="1" colspan="1">T%</th><th rowspan="1" colspan="1">C%</th><th rowspan="1" colspan="1">A%</th><th rowspan="1" colspan="1">G%</th><th rowspan="1" colspan="1">A+T%</th><th rowspan="1" colspan="1">AT-Skew</th><th rowspan="1" colspan="1">GC-Skew</th></tr><tr><td rowspan="1" colspan="1">Total</td><td rowspan="1" colspan="1">27.64</td><td rowspan="1" colspan="1">19.47</td><td rowspan="1" colspan="1">41.57</td><td rowspan="1" colspan="1">11.32</td><td rowspan="1" colspan="1">69.21</td><td rowspan="1" colspan="1">0.201</td><td rowspan="1" colspan="1">-0.265</td></tr><tr><td rowspan="1" colspan="1">PCGs</td><td rowspan="1" colspan="1">37.06</td><td rowspan="1" colspan="1">17.58</td><td rowspan="1" colspan="1">29.65</td><td rowspan="1" colspan="1">15.72</td><td rowspan="1" colspan="1">66.70</td><td rowspan="1" colspan="1">- 0.111</td><td rowspan="1" colspan="1">-0.056</td></tr><tr><td rowspan="1" colspan="1">tRNA</td><td rowspan="1" colspan="1">35.34</td><td rowspan="1" colspan="1">12.22</td><td rowspan="1" colspan="1">36.45</td><td rowspan="1" colspan="1">15.99</td><td rowspan="1" colspan="1">71.79</td><td rowspan="1" colspan="1">0.016</td><td rowspan="1" colspan="1">0.134</td></tr><tr><td rowspan="1" colspan="1">rRNA</td><td rowspan="1" colspan="1">45.15</td><td rowspan="1" colspan="1">9.05</td><td rowspan="1" colspan="1">27.15</td><td rowspan="1" colspan="1">18.65</td><td rowspan="1" colspan="1">72.30</td><td rowspan="1" colspan="1">-0.249</td><td rowspan="1" colspan="1">0.346</td></tr><tr><td rowspan="1" colspan="1">CR</td><td rowspan="1" colspan="1">31.97</td><td rowspan="1" colspan="1">11.97</td><td rowspan="1" colspan="1">48.49</td><td rowspan="1" colspan="1">7.56</td><td rowspan="1" colspan="1">80.47</td><td rowspan="1" colspan="1">0.205</td><td rowspan="1" colspan="1">-0.226</td></tr></tbody></table></table-wrap><table-wrap id="T5" position="float" orientation="portrait"><label>Table 5.</label><caption><p>Nucleotide composition of <italic><tp:taxon-name><tp:taxon-name-part taxon-name-part-type="genus" reg="Scelimena">Scelimena</tp:taxon-name-part><tp:taxon-name-part taxon-name-part-type="species" reg="discalis">discalis</tp:taxon-name-part></tp:taxon-name></italic>.</p></caption><table id="TID0EOPDI" rules="all"><tbody><tr><th rowspan="1" colspan="1"/><th rowspan="1" colspan="1">T%</th><th rowspan="1" colspan="1">C%</th><th rowspan="1" colspan="1">A%</th><th rowspan="1" colspan="1">G%</th><th rowspan="1" colspan="1">A+T%</th><th rowspan="1" colspan="1">AT-Skew</th><th rowspan="1" colspan="1">GC-Skew</th></tr><tr><td rowspan="1" colspan="1">Total</td><td rowspan="1" colspan="1">27.75</td><td rowspan="1" colspan="1">19.13</td><td rowspan="1" colspan="1">42.98</td><td rowspan="1" colspan="1">10.15</td><td rowspan="1" colspan="1">70.73</td><td rowspan="1" colspan="1">0.215</td><td rowspan="1" colspan="1">-0.307</td></tr><tr><td rowspan="1" colspan="1">PCGs</td><td rowspan="1" colspan="1">37.62</td><td rowspan="1" colspan="1">16.59</td><td rowspan="1" colspan="1">30.05</td><td rowspan="1" colspan="1">15.74</td><td rowspan="1" colspan="1">67.67</td><td rowspan="1" colspan="1">-0.112</td><td rowspan="1" colspan="1">-0.026</td></tr><tr><td rowspan="1" colspan="1">tRNA</td><td rowspan="1" colspan="1">35.80</td><td rowspan="1" colspan="1">12.00</td><td rowspan="1" colspan="1">36.43</td><td rowspan="1" colspan="1">15.77</td><td rowspan="1" colspan="1">72.23</td><td rowspan="1" colspan="1">0.009</td><td rowspan="1" colspan="1">0.136</td></tr><tr><td rowspan="1" colspan="1">rRNA</td><td rowspan="1" colspan="1">46.94</td><td rowspan="1" colspan="1">8.41</td><td rowspan="1" colspan="1">26.85</td><td rowspan="1" colspan="1">17.80</td><td rowspan="1" colspan="1">73.78</td><td rowspan="1" colspan="1">-0.272</td><td rowspan="1" colspan="1">0.358</td></tr><tr><td rowspan="1" colspan="1">CR</td><td rowspan="1" colspan="1">30.76</td><td rowspan="1" colspan="1">14.49</td><td rowspan="1" colspan="1">48.28</td><td rowspan="1" colspan="1">6.47</td><td rowspan="1" colspan="1">79.043</td><td rowspan="1" colspan="1">0.222</td><td rowspan="1" colspan="1">-0.383</td></tr></tbody></table><table-wrap-foot><fn><p>Note: AT skew = (A – T) / (A + T); GC skew = (G – C) / (G + C).</p></fn></table-wrap-foot></table-wrap></sec><sec sec-type="Phylogenetic analysis" id="SECID0ESKCI"><title>Phylogenetic analysis</title><p>Using the mitochondrial genomes of the <italic><tp:taxon-name><tp:taxon-name-part taxon-name-part-type="genus" reg="Mirhipipteryx">Mirhipipteryx</tp:taxon-name-part><tp:taxon-name-part taxon-name-part-type="species" reg="andensis">andensis</tp:taxon-name-part></tp:taxon-name></italic> and <italic><tp:taxon-name><tp:taxon-name-part taxon-name-part-type="genus" reg="Ellipes">Ellipes</tp:taxon-name-part><tp:taxon-name-part taxon-name-part-type="species" reg="minuta">minuta</tp:taxon-name-part></tp:taxon-name></italic> of <tp:taxon-name><tp:taxon-name-part taxon-name-part-type="superfamily">Tridactyloidea</tp:taxon-name-part></tp:taxon-name> as outgroups, phylogenetic trees were constructed using <abbrev xmlns:xlink="http://www.w3.org/1999/xlink" xlink:title="Bayesian inference" id="ABBRID0ETLCI" xlink:type="simple">BI</abbrev> and <abbrev xmlns:xlink="http://www.w3.org/1999/xlink" xlink:title="maximum likelihood" id="ABBRID0EXLCI" xlink:type="simple">ML</abbrev> methods based on the sequences of 13 protein-coding genes from the complete mitochondrial genomes of 12 species of <tp:taxon-name><tp:taxon-name-part taxon-name-part-type="family">Tetrigidae</tp:taxon-name-part></tp:taxon-name>. The result of the phylogenetic trees, as presented in Fig. <xref ref-type="fig" rid="F8">8</xref>, indicated that the relationships of the eight genera were as follows: (<italic><tp:taxon-name><tp:taxon-name-part taxon-name-part-type="genus" reg="Zhengitettix">Zhengitettix</tp:taxon-name-part></tp:taxon-name></italic> + ((<italic><tp:taxon-name><tp:taxon-name-part taxon-name-part-type="genus" reg="Falconius">Falconius</tp:taxon-name-part></tp:taxon-name></italic> + (<italic><tp:taxon-name><tp:taxon-name-part taxon-name-part-type="genus" reg="Paragavialidium">Paragavialidium</tp:taxon-name-part></tp:taxon-name></italic> + <italic><tp:taxon-name><tp:taxon-name-part taxon-name-part-type="genus" reg="Scelimena">Scelimena</tp:taxon-name-part></tp:taxon-name></italic>)) + (<italic><tp:taxon-name><tp:taxon-name-part taxon-name-part-type="genus" reg="Criotettix">Criotettix</tp:taxon-name-part></tp:taxon-name></italic> + (<italic><tp:taxon-name><tp:taxon-name-part taxon-name-part-type="genus" reg="Eucriotettix">Eucriotettix</tp:taxon-name-part></tp:taxon-name></italic> + (<italic><tp:taxon-name><tp:taxon-name-part taxon-name-part-type="genus" reg="Loxilobus">Loxilobus</tp:taxon-name-part></tp:taxon-name></italic> + <italic><tp:taxon-name><tp:taxon-name-part taxon-name-part-type="genus" reg="Thoradonta">Thoradonta</tp:taxon-name-part></tp:taxon-name></italic>))))). The three <italic><tp:taxon-name><tp:taxon-name-part taxon-name-part-type="genus" reg="Scelimena">Scelimena</tp:taxon-name-part></tp:taxon-name></italic> were clustered into one monophyletic and a holophyletic clade, indicating that they are phylogenetically close and share a common ancestor (Fig. <xref ref-type="fig" rid="F8">8</xref>). <tp:taxon-name><tp:taxon-name-part taxon-name-part-type="tribe">Scelimenini</tp:taxon-name-part></tp:taxon-name> (<italic><tp:taxon-name><tp:taxon-name-part taxon-name-part-type="genus" reg="Scelimena">Scelimena</tp:taxon-name-part></tp:taxon-name></italic>) and <tp:taxon-name><tp:taxon-name-part taxon-name-part-type="tribe">Discotettigini</tp:taxon-name-part></tp:taxon-name> (<italic><tp:taxon-name><tp:taxon-name-part taxon-name-part-type="genus" reg="Paragavialidium">Paragavialidium</tp:taxon-name-part></tp:taxon-name></italic>) were reconstructed as sister groups.</p><fig id="F8" position="float" orientation="portrait"><object-id xmlns:xlink="http://www.w3.org/1999/xlink" content-type="doi" xlink:type="simple">10.3897/zookeys.1185.110148.figure8</object-id><object-id xmlns:xlink="http://www.w3.org/1999/xlink" content-type="arpha" xlink:type="simple">7896286B-B6CF-5FD8-8147-205A7F810AC1</object-id><label>Figure 8.</label><caption><p>Phylogenetic trees obtained from <bold>A</bold><abbrev xmlns:xlink="http://www.w3.org/1999/xlink" xlink:title="Bayesian inference" id="ABBRID0EJPCI" xlink:type="simple">BI</abbrev> and <bold>B</bold><abbrev xmlns:xlink="http://www.w3.org/1999/xlink" xlink:title="maximum likelihood" id="ABBRID0EPPCI" xlink:type="simple">ML</abbrev> analyses based on 13 protein-coding genes (ND2, COI, COII, ATP8, ATP6, COIII, ND3, ND5, ND4, ND4L, ND6, CytB, ND1).</p></caption><graphic xmlns:xlink="http://www.w3.org/1999/xlink" xlink:href="zookeys-1185-083_article-110148__-g008.jpg" position="float" orientation="portrait" xlink:type="simple" id="oo_943730.jpg"><uri content-type="original_file" xlink:type="simple">https://binary.pensoft.net/fig/943730</uri></graphic></fig></sec></sec></tp:treatment-sec><ref-list><ref id="B51"><mixed-citation xmlns:xlink="http://www.w3.org/1999/xlink" xlink:type="simple"><person-group><name name-style="western"><surname>Zheng</surname><given-names>ZM</given-names></name></person-group> (<year>2005</year>) <source>Fauna of the <tp:taxon-name><tp:taxon-name-part taxon-name-part-type="superfamily">Tetrigoidea</tp:taxon-name-part></tp:taxon-name> from Western China.</source><publisher-name>Science Press</publisher-name>, <publisher-loc>Beijing</publisher-loc>, <size units="page">501 pp</size>.</mixed-citation></ref><ref id="B10"><mixed-citation xmlns:xlink="http://www.w3.org/1999/xlink" xlink:type="simple"><person-group><name name-style="western"><surname>Deng</surname><given-names>WA</given-names></name><name name-style="western"><surname>Zheng</surname><given-names>ZM</given-names></name><name name-style="western"><surname>Wei</surname><given-names>SZ</given-names></name></person-group> (<year>2007</year>) <source>Fauna of <tp:taxon-name><tp:taxon-name-part taxon-name-part-type="superfamily">Tetrigoidea</tp:taxon-name-part></tp:taxon-name> from Yunnan and Guangxi.</source><publisher-name>Science and Technology Press</publisher-name>, <publisher-loc>Nanning</publisher-loc>, <size units="page">458 pp</size>.</mixed-citation></ref><ref id="B30"><mixed-citation xmlns:xlink="http://www.w3.org/1999/xlink" xlink:type="simple"><person-group><name name-style="western"><surname>Muhammad</surname><given-names>AA</given-names></name><name name-style="western"><surname>Tan</surname><given-names>MK</given-names></name><name name-style="western"><surname>Abdullah</surname><given-names>NA</given-names></name><name name-style="western"><surname>Azirun</surname><given-names>MS</given-names></name><name name-style="western"><surname>Bhaskar</surname><given-names>D</given-names></name><name name-style="western"><surname>Skejo</surname><given-names>J</given-names></name></person-group> (<year>2018</year>) <article-title>An annotated catalogue of the pygmy grasshoppers of the tribe <tp:taxon-name><tp:taxon-name-part taxon-name-part-type="tribe">Scelimenini</tp:taxon-name-part></tp:taxon-name> Bolívar, 1887 (<tp:taxon-name><tp:taxon-name-part taxon-name-part-type="order">Orthoptera</tp:taxon-name-part></tp:taxon-name>: <tp:taxon-name><tp:taxon-name-part taxon-name-part-type="family">Tetrigidae</tp:taxon-name-part></tp:taxon-name>) with two new <italic><tp:taxon-name><tp:taxon-name-part taxon-name-part-type="genus">Scelimena</tp:taxon-name-part></tp:taxon-name></italic> species from the Malay Peninsula and Sumatra.</article-title><source>Zootaxa</source><volume>4485</volume>(<issue>1</issue>): <fpage>1</fpage>–<lpage>70</lpage>. <ext-link xlink:href="10.11646/zootaxa.4485.1.1" ext-link-type="doi" xlink:type="simple">https://doi.org/10.11646/zootaxa.4485.1.1</ext-link></mixed-citation></ref><ref id="B26"><mixed-citation xmlns:xlink="http://www.w3.org/1999/xlink" xlink:type="simple"><person-group><name name-style="western"><surname>Lao</surname><given-names>CY</given-names></name><name name-style="western"><surname>Kasalo</surname><given-names>N</given-names></name><name name-style="western"><surname>Gao</surname><given-names>F</given-names></name><name name-style="western"><surname>Deng</surname><given-names>WA</given-names></name><name name-style="western"><surname>Skejo</surname><given-names>J</given-names></name></person-group> (<year>2022</year>) <article-title>Review of the Chinese species of the genus <italic><tp:taxon-name><tp:taxon-name-part taxon-name-part-type="genus">Scelimena</tp:taxon-name-part></tp:taxon-name></italic> Serville, 1838 (<tp:taxon-name><tp:taxon-name-part taxon-name-part-type="family">Tetrigidae</tp:taxon-name-part></tp:taxon-name>: <tp:taxon-name><tp:taxon-name-part taxon-name-part-type="subfamily">Scelimeninae</tp:taxon-name-part></tp:taxon-name>: <tp:taxon-name><tp:taxon-name-part taxon-name-part-type="tribe">Scelimenini</tp:taxon-name-part></tp:taxon-name>).</article-title><source>Zootaxa</source><volume>5200</volume>(<issue>4</issue>): <fpage>321</fpage>–<lpage>343</lpage>. <ext-link xlink:href="10.11646/zootaxa.5200.4.2" ext-link-type="doi" xlink:type="simple">https://doi.org/10.11646/zootaxa.5200.4.2</ext-link></mixed-citation></ref><ref id="B27"><mixed-citation xmlns:xlink="http://www.w3.org/1999/xlink" xlink:type="simple"><person-group><name name-style="western"><surname>Li</surname><given-names>R</given-names></name><name name-style="western"><surname>Ying</surname><given-names>X</given-names></name><name name-style="western"><surname>Deng</surname><given-names>W</given-names></name><name name-style="western"><surname>Rong</surname><given-names>W</given-names></name><name name-style="western"><surname>Li</surname><given-names>X</given-names></name></person-group> (<year>2021</year>) Mitochondrial genomes of eight <tp:taxon-name><tp:taxon-name-part taxon-name-part-type="subfamily">Scelimeninae</tp:taxon-name-part></tp:taxon-name> species (<tp:taxon-name><tp:taxon-name-part taxon-name-part-type="order">Orthoptera</tp:taxon-name-part></tp:taxon-name>) and their phylogenetic implications within <tp:taxon-name><tp:taxon-name-part taxon-name-part-type="superfamily">Tetrigoidea</tp:taxon-name-part></tp:taxon-name>. PeerJ 9: e10523. <ext-link xlink:href="10.7717/peerj.10523" ext-link-type="doi" xlink:type="simple">https://doi.org/10.7717/peerj.10523</ext-link></mixed-citation></ref></ref-list></tp:taxon-treatment>
